# Supplementary material for: Di-μ-oxido-bis­({(R)-(–)-2-[1-(2-amino­propyl­imino)eth­yl]-1-naphtholato-κ3 N,N′,O}oxidovanadium(V))
Source: Acta Crystallogr Sect E Struct Rep Online. 2008 Jun 21;64(Pt 7):m950–1. doi: 10.1107/S160053680801787X (PMC2961648; doi:10.1107/S160053680801787X)
Supplement: Supplementary file 1 [file e-64-0m950-sup1.cif]

##############################################################################
###                                                                        ###
###        Electronic paper (Acta Crystallographica Section E)             ###
###                                                                        ###
##############################################################################
#                                                                            #
# This CIF contains the data in a paper accepted for publication in Acta     #
# Crystallographica Section E. It conforms to the requirements of Notes      #
# for Authors for Section E, and has been peer reviewed under the auspices   #
# of the IUCr Commission on Journals.                                        #
#                                                                            #
# Full details of the Crystallographic Information File format               #
# are given in the paper "The Crystallographic Information File (CIF):       #
# a New Standard Archive File for Crystallography" by S. R. Hall, F. H.      #
# Allen and I. D. Brown [Acta Cryst. (1991), A47, 655-685].                  #
#                                                                            #
# The current version of the core CIF dictionary is obtainable from          #
# ftp://ftp.iucr.org/pub/cif_core.dic. The current version number is 2.4.    #
#                                                                            #
# Software is freely available for graphical display of the structure(s) in  #
# this CIF.  For information consult the CIF home page http://www.iucr.org/  #
# cif/home.html                                                              #
#                                                                            #
# This file may be used for bona fide research purposes within the           #
# scientific community so long as proper attribution is given to the journal # 
# article from which it was obtained.                                        #
#                                                                            #
##############################################################################
                                             
data_global
_audit_creation_method     'from SHELXL97 CIF and IUCr SHELXL97-template'
_journal_date_recd_electronic     2008-05-29
_journal_date_accepted     2008-06-12
_journal_name_full     'Acta Crystallographica, Section E'
_journal_year     2008
_journal_volume     64
_journal_issue      7
_journal_page_first     m950
_journal_page_last     m951
_journal_paper_category     QM
_journal_coeditor_code     XU2429
_publ_contact_author_name     'Doctor Grzegorz Romanowski'
_publ_contact_author_address
;
University of Gda\'nsk
Faculty of Chemistry
Sobieskiego 18/19
80-952 Gda\'nsk
Poland
;
_publ_contact_author_email     greg@chem.univ.gda.pl
_publ_contact_author_fax     '+48 58 523 53 41'
_publ_contact_author_phone     '+48 58 523 53 41'
_publ_section_title
;\
Di-\m-oxido-bis({(<i>R</i>)-(-)-2-[1-(2-aminopropylimino)ethyl]-1-naphtholato-\
\k^3^<i>N</i>,<i>N</i>',<i>O</i>}oxidovanadium(V))
;
loop_
    _publ_author_name
    _publ_author_address
    'Grzegorz Romanowski'
;
University of Gda\'nsk
Faculty of Chemistry
Sobieskiego 18/19
80-952 Gda\'nsk
Poland
;
    'Artur Sikorski'
;
University of Gda\'nsk
Faculty of Chemistry
Sobieskiego 18/19
80-952 Gda\'nsk
Poland
;
    'Andrzej Wojtczak'
;
Nicholas Copernicus University
Faculty of Chemistry
Gagarina 7
87-100 Toru\'n
Poland
;
data_I
_chemical_name_systematic
;
Di-\m-oxido-bis({(<i>R</i>)-(-)-2-[1-(2-aminopropylimino)ethyl]-1-naphtholato-
\k^3^<i>N</i>,N',O}oxidovanadium(V))
;
_chemical_formula_moiety     'C30 H34 N4 O6 V2'
_chemical_formula_sum     'C30 H34 N4 O6 V2'
_chemical_formula_iupac     '[V2 (C15 H17 N2 O)2 O4]'
_chemical_formula_weight     648.49
_symmetry_cell_setting     'monoclinic'
_symmetry_space_group_name_H-M     'C 2/c'
_symmetry_space_group_name_Hall     '-C 2yc'
loop_
    _symmetry_equiv_pos_as_xyz
    'x, y, z'
    '-x, y, -z+1/2'
    'x+1/2, y+1/2, z'
    '-x+1/2, y+1/2, -z+1/2'
    '-x, -y, -z'
    'x, -y, z-1/2'
    '-x+1/2, -y+1/2, -z'
    'x+1/2, -y+1/2, z-1/2'
_cell_length_a     25.187(5)
_cell_length_b     7.663(2)
_cell_length_c     16.898(3)
_cell_angle_alpha     90.00
_cell_angle_beta     118.09(3)
_cell_angle_gamma     90.00
_cell_volume     2877.3(13)
_cell_formula_units_Z     4
_cell_measurement_reflns_used     2875
_cell_measurement_theta_min     2.75
_cell_measurement_theta_max     25.00
_cell_measurement_temperature     298(2)
_exptl_crystal_description     needle
_exptl_crystal_colour     yellow
_exptl_crystal_size_max     0.28
_exptl_crystal_size_mid     0.13
_exptl_crystal_size_min     0.12
_exptl_crystal_density_diffrn     1.497
_exptl_crystal_density_meas     ?
_exptl_crystal_density_method     'not measured'
_exptl_crystal_F_000     1344
_exptl_absorpt_coefficient_mu     0.701
_exptl_absorpt_correction_type     'numerical'
_exptl_absorpt_process_details     '(CrysAlis RED; Oxford Diffraction, 2006)'
_exptl_absorpt_correction_T_min     0.8280
_exptl_absorpt_correction_T_max     0.9182
_exptl_special_details
;
;
_diffrn_ambient_temperature     298(2)
_diffrn_radiation_type     MoK\a
_diffrn_radiation_wavelength     0.71073
_diffrn_radiation_source     'fine-focus sealed tube'
_diffrn_radiation_monochromator     graphite
_diffrn_measurement_device_type     'Oxford Diffraction Sapphire CCD'
_diffrn_measurement_method     \q/2\q
_diffrn_detector_area_resol_mean     ?
_diffrn_reflns_number     9202
_diffrn_reflns_av_R_equivalents     0.0776
_diffrn_reflns_av_sigmaI/netI     0.0618
_diffrn_reflns_theta_min     2.81
_diffrn_reflns_theta_max     25.00
_diffrn_reflns_theta_full     25.00
_diffrn_measured_fraction_theta_max     0.980
_diffrn_measured_fraction_theta_full     0.980
_diffrn_reflns_limit_h_min     -25
_diffrn_reflns_limit_h_max     29
_diffrn_reflns_limit_k_min     -9
_diffrn_reflns_limit_k_max     8
_diffrn_reflns_limit_l_min     -20
_diffrn_reflns_limit_l_max     20
_diffrn_standards_number     0
_diffrn_standards_interval_count     0
_diffrn_standards_interval_time     0
_diffrn_standards_decay_%     0
_reflns_number_total     2474
_reflns_number_gt     2086
_reflns_threshold_expression     I>2\s(I)
_refine_ls_structure_factor_coef     Fsqd
_refine_ls_matrix_type     full
_refine_ls_R_factor_all     0.1021
_refine_ls_R_factor_gt     0.0842
_refine_ls_wR_factor_gt     0.1452
_refine_ls_wR_factor_ref     0.1526
_refine_ls_goodness_of_fit_ref     1.234
_refine_ls_restrained_S_all     1.234
_refine_ls_number_reflns     2474
_refine_ls_number_parameters     202
_refine_ls_number_restraints     0
_refine_ls_hydrogen_treatment     constr
_refine_ls_weighting_scheme     calc
_refine_ls_weighting_details
         'calc w=1/[\s^2^(Fo^2^)+(0.0144P)^2^+24.507P] where P=(Fo^2^+2Fc^2^)/3'
_atom_sites_solution_hydrogens     geom
_atom_sites_solution_primary     direct
_atom_sites_solution_secondary     difmap
_refine_ls_shift/su_max     0.001
_refine_ls_shift/su_mean     0.000
_refine_diff_density_max     0.664
_refine_diff_density_min     -0.408
_refine_ls_extinction_method     none
_refine_ls_extinction_coef     ?
loop_
    _atom_type_symbol
    _atom_type_description
    _atom_type_scat_dispersion_real
    _atom_type_scat_dispersion_imag
    _atom_type_scat_source
    'C' 'C' 0.0033 0.0016
                         'International Tables Vol C Tables 4.2.6.8 and 6.1.1.4'
    'H' 'H' 0.0000 0.0000
                         'International Tables Vol C Tables 4.2.6.8 and 6.1.1.4'
    'N' 'N' 0.0061 0.0033
                         'International Tables Vol C Tables 4.2.6.8 and 6.1.1.4'
    'O' 'O' 0.0106 0.0060
                         'International Tables Vol C Tables 4.2.6.8 and 6.1.1.4'
_computing_data_collection     'CrysAlis CCD (Oxford Diffraction, 2006)'
_computing_cell_refinement     'CrysAlis RED (Oxford Diffraction, 2006)'
_computing_data_reduction     'CrysAlis RED (Oxford Diffraction, 2006)'
_computing_structure_solution     'SHELXS97 (Sheldrick, 2008)'
_computing_structure_refinement     'SHELXL97 (Sheldrick, 2008)'
_computing_molecular_graphics     'ORTEPII (Johnson, 1976)'
_computing_publication_material
                            'SHELXL97 (Sheldrick, 2008) and PLATON (Spek, 2003)'
loop_
    _atom_site_type_symbol
    _atom_site_label
    _atom_site_fract_x
    _atom_site_fract_y
    _atom_site_fract_z
    _atom_site_U_iso_or_equiv
    _atom_site_adp_type
    _atom_site_calc_flag
    _atom_site_refinement_flags
    _atom_site_occupancy
    _atom_site_disorder_assembly
    _atom_site_disorder_group
    V V1 0.22582(5) 0.07588(12) 0.02520(6) 0.0261(3) Uani d . 1 . .
    O O1 0.1947(2) -0.1142(5) 0.0042(3) 0.0419(11) Uani d . 1 . .
    N N1 0.3137(2) -0.0142(6) 0.0585(3) 0.0323(12) Uani d . 1 . .
    H H1A 0.3102 -0.1053 0.0226 0.039 Uiso calc R 1 A 1
    H H1B 0.3330 0.0713 0.0457 0.039 Uiso calc R 1 A 1
    O O2 0.28370(18) 0.3407(5) 0.0711(2) 0.0308(9) Uani d . 1 . .
    C C3 0.3353(3) 0.0368(9) 0.2130(4) 0.0413(16) Uani d . 1 . .
    H H3A 0.3546 0.1468 0.2393 0.050 Uiso d R 1 B .
    H H3B 0.3476 -0.0479 0.2612 0.050 Uiso d R 1 . .
    N N4 0.2701(2) 0.0595(6) 0.1714(3) 0.0266(10) Uani d . 1 B .
    C C5 0.2442(3) 0.0737(7) 0.2207(4) 0.0307(13) Uani d . 1 . .
    C C6 0.1780(3) 0.0906(7) 0.1799(4) 0.0301(13) Uani d . 1 B .
    C C7 0.1481(3) 0.0356(7) 0.2291(4) 0.0361(15) Uani d . 1 . .
    H H7A 0.1702 -0.0160 0.2850 0.043 Uiso calc R 1 B .
    C C8 0.0877(3) 0.0571(9) 0.1958(4) 0.0413(16) Uani d . 1 B .
    H H8A 0.0691 0.0174 0.2287 0.050 Uiso calc R 1 . .
    C C9 0.0529(3) 0.1389(8) 0.1121(4) 0.0384(15) Uani d . 1 . .
    C C10 -0.0103(3) 0.1660(9) 0.0753(5) 0.0475(18) Uani d . 1 B .
    H H10A -0.0300 0.1282 0.1069 0.057 Uiso calc R 1 . .
    C C11 -0.0422(3) 0.2461(10) -0.0052(6) 0.056(2) Uani d . 1 . .
    H H11A -0.0834 0.2628 -0.0275 0.068 Uiso calc R 1 B .
    C C12 -0.0147(3) 0.3033(10) -0.0545(5) 0.056(2) Uani d . 1 B .
    H H12A -0.0370 0.3601 -0.1089 0.067 Uiso calc R 1 . .
    C C13 0.0463(3) 0.2751(8) -0.0219(4) 0.0415(16) Uani d . 1 . .
    H H13A 0.0646 0.3107 -0.0558 0.050 Uiso calc R 1 B .
    C C14 0.0811(3) 0.1941(7) 0.0611(4) 0.0315(13) Uani d . 1 B .
    C C15 0.1446(2) 0.1620(7) 0.0945(4) 0.0264(12) Uani d . 1 . .
    O O16 0.16869(17) 0.2114(5) 0.0436(2) 0.0288(9) Uani d . 1 B .
    C C18 0.2780(3) 0.0802(9) 0.3211(4) 0.0414(15) Uani d . 1 B .
    H H18A 0.3139 0.1484 0.3397 0.062 Uiso calc R 1 . .
    H H18B 0.2887 -0.0361 0.3444 0.062 Uiso calc R 1 . .
    H H18C 0.2531 0.1324 0.3436 0.062 Uiso calc R 1 . .
    C C2A 0.3524(5) -0.070(2) 0.1537(8) 0.042(4) Uani d P 0.54(2) B 1
    H H2A 0.3435 -0.1922 0.1590 0.051 Uiso calc PR 0.54(2) B 1
    C C17A 0.419(2) -0.055(6) 0.180(3) 0.067(15) Uani d P 0.54(2) B 1
    H H17A 0.4422 -0.1162 0.2359 0.101 Uiso calc PR 0.54(2) B 1
    H H17B 0.4306 0.0653 0.1877 0.101 Uiso calc PR 0.54(2) B 1
    H H17C 0.4262 -0.1063 0.1344 0.101 Uiso calc PR 0.54(2) B 1
    C C2B 0.3583(6) 0.041(3) 0.1485(9) 0.029(4) Uiso d P 0.46(2) B 2
    H H2B 0.3679 0.1637 0.1437 0.034 Uiso d PR 0.46(2) B 2
    C C17B 0.418(3) -0.071(6) 0.184(4) 0.046(11) Uiso d P 0.46(2) B 2
    H H17D 0.4385 -0.0718 0.2485 0.069 Uiso calc PR 0.46(2) B 2
    H H17E 0.4442 -0.0207 0.1630 0.069 Uiso calc PR 0.46(2) B 2
    H H17F 0.4084 -0.1885 0.1622 0.069 Uiso calc PR 0.46(2) B 2
loop_
    _atom_site_aniso_label
    _atom_site_aniso_U_11
    _atom_site_aniso_U_22
    _atom_site_aniso_U_33
    _atom_site_aniso_U_12
    _atom_site_aniso_U_13
    _atom_site_aniso_U_23
    V1 0.0346(5) 0.0226(5) 0.0201(5) 0.0047(5) 0.0121(4) 0.0020(4)
    O1 0.052(3) 0.026(2) 0.049(3) 0.000(2) 0.024(2) 0.0016(19)
    N1 0.044(3) 0.024(3) 0.034(3) 0.004(2) 0.022(3) 0.002(2)
    O2 0.042(2) 0.028(2) 0.023(2) 0.0073(18) 0.0157(19) 0.0015(17)
    C3 0.035(4) 0.052(4) 0.029(3) 0.014(3) 0.008(3) 0.009(3)
    N4 0.032(3) 0.025(3) 0.023(2) 0.007(2) 0.013(2) 0.010(2)
    C5 0.045(3) 0.022(3) 0.025(3) -0.003(3) 0.017(3) 0.003(3)
    C6 0.043(3) 0.021(3) 0.032(3) -0.001(3) 0.022(3) 0.002(3)
    C7 0.053(4) 0.026(3) 0.036(3) -0.001(3) 0.027(3) 0.001(3)
    C8 0.054(4) 0.040(4) 0.042(4) -0.008(3) 0.033(3) -0.001(3)
    C9 0.039(4) 0.032(3) 0.047(4) -0.008(3) 0.023(3) -0.008(3)
    C10 0.037(4) 0.043(4) 0.069(5) -0.003(3) 0.030(4) -0.001(4)
    C11 0.028(4) 0.052(5) 0.074(6) 0.001(3) 0.012(4) -0.006(4)
    C12 0.042(4) 0.047(5) 0.063(5) 0.008(4) 0.012(4) 0.014(4)
    C13 0.041(4) 0.034(3) 0.041(4) 0.001(3) 0.012(3) 0.004(3)
    C14 0.035(3) 0.025(3) 0.035(3) -0.005(3) 0.017(3) -0.005(3)
    C15 0.033(3) 0.019(3) 0.026(3) -0.003(2) 0.013(3) -0.003(2)
    O16 0.036(2) 0.028(2) 0.025(2) 0.0029(18) 0.0170(18) 0.0041(17)
    C18 0.052(4) 0.048(4) 0.024(3) 0.006(3) 0.017(3) 0.000(3)
    C2A 0.036(7) 0.042(10) 0.040(7) 0.016(6) 0.011(6) 0.011(6)
    C17A 0.041(13) 0.11(3) 0.051(13) 0.040(15) 0.020(9) 0.037(15)
_geom_special_details
;
All e.s.d.'s (except the e.s.d. in the dihedral angle between two l.s. planes)
are estimated using the full covariance matrix. The cell e.s.d.'s are taken
into account individually in the estimation of e.s.d.'s in distances, angles
and torsion angles; correlations between e.s.d.'s in cell parameters are only
used when they are defined by crystal symmetry. An approximate (isotropic)
treatment of cell e.s.d.'s is used for estimating e.s.d.'s involving l.s.
planes.
;
loop_
    _geom_bond_atom_site_label_1
    _geom_bond_atom_site_label_2
    _geom_bond_site_symmetry_2
    _geom_bond_distance
    _geom_bond_publ_flag
    V1 O1 . 1.612(4) ?
    V1 O2 7 1.658(4) ?
    V1 O16 . 1.915(4) ?
    V1 N1 . 2.127(5) ?
    V1 N4 . 2.183(4) ?
    V1 O2 . 2.404(4) ?
    N1 C2B . 1.466(14) ?
    N1 C2A . 1.498(13) ?
    N1 H1A . 0.9000 ?
    N1 H1B . 0.9000 ?
    O2 V1 7 1.658(4) ?
    C3 C2B . 1.456(14) ?
    C3 N4 . 1.460(7) ?
    C3 C2A . 1.502(14) ?
    C3 H3A . 0.9700 ?
    C3 H3B . 0.9700 ?
    N4 C5 . 1.282(7) ?
    C5 C6 . 1.479(8) ?
    C5 C18 . 1.499(8) ?
    C6 C15 . 1.395(8) ?
    C6 C7 . 1.424(8) ?
    C7 C8 . 1.360(9) ?
    C7 H7A . 0.9300 ?
    C8 C9 . 1.413(9) ?
    C8 H8A . 0.9300 ?
    C9 C14 . 1.413(8) ?
    C9 C10 . 1.425(9) ?
    C10 C11 . 1.358(11) ?
    C10 H10A . 0.9300 ?
    C11 C12 . 1.382(10) ?
    C11 H11A . 0.9300 ?
    C12 C13 . 1.383(9) ?
    C12 H12A . 0.9300 ?
    C13 C14 . 1.401(9) ?
    C13 H13A . 0.9300 ?
    C14 C15 . 1.446(8) ?
    C15 O16 . 1.320(6) ?
    C18 H18A . 0.9600 ?
    C18 H18B . 0.9600 ?
    C18 H18C . 0.9600 ?
    C2A C17A . 1.52(6) ?
    C2A H2A . 0.9800 ?
    C17A H17A . 0.9600 ?
    C17A H17B . 0.9600 ?
    C17A H17C . 0.9600 ?
    C2B C17B . 1.59(6) ?
    C2B H2B . 0.9800 ?
    C17B H17D . 0.9600 ?
    C17B H17E . 0.9600 ?
    C17B H17F . 0.9600 ?
loop_
    _geom_angle_atom_site_label_1
    _geom_angle_atom_site_label_2
    _geom_angle_atom_site_label_3
    _geom_angle_site_symmetry_1
    _geom_angle_site_symmetry_3
    _geom_angle
    _geom_angle_publ_flag
    O1 V1 O2 . 7 107.6(2) ?
    O1 V1 O16 . . 101.6(2) ?
    O2 V1 O16 7 . 100.23(18) ?
    O1 V1 N1 . . 95.9(2) ?
    O2 V1 N1 7 . 92.07(19) ?
    O16 V1 N1 . . 154.36(19) ?
    O1 V1 N4 . . 97.7(2) ?
    O2 V1 N4 7 . 153.32(19) ?
    O16 V1 N4 . . 82.56(17) ?
    N1 V1 N4 . . 76.61(18) ?
    O1 V1 O2 . . 172.50(19) ?
    O2 V1 O2 7 . 77.09(18) ?
    O16 V1 O2 . . 82.98(15) ?
    N1 V1 O2 . . 77.93(17) ?
    N4 V1 O2 . . 76.95(15) ?
    C2B N1 V1 . . 111.9(6) ?
    C2A N1 V1 . . 116.4(5) ?
    C2B N1 H1A . . 135.2 ?
    C2A N1 H1A . . 108.2 ?
    V1 N1 H1A . . 108.2 ?
    C2B N1 H1B . . 78.5 ?
    C2A N1 H1B . . 108.2 ?
    V1 N1 H1B . . 108.2 ?
    H1A N1 H1B . . 107.3 ?
    V1 O2 V1 7 . 102.91(18) ?
    C2B C3 N4 . . 112.9(7) ?
    N4 C3 C2A . . 110.7(6) ?
    C2B C3 H3A . . 91.7 ?
    N4 C3 H3A . . 109.0 ?
    C2A C3 H3A . . 122.4 ?
    C2B C3 H3B . . 124.2 ?
    N4 C3 H3B . . 109.1 ?
    C2A C3 H3B . . 96.8 ?
    H3A C3 H3B . . 107.7 ?
    C5 N4 C3 . . 119.9(5) ?
    C5 N4 V1 . . 125.8(4) ?
    C3 N4 V1 . . 114.3(3) ?
    N4 C5 C6 . . 120.8(5) ?
    N4 C5 C18 . . 123.2(5) ?
    C6 C5 C18 . . 116.0(5) ?
    C15 C6 C7 . . 119.5(5) ?
    C15 C6 C5 . . 121.0(5) ?
    C7 C6 C5 . . 119.6(5) ?
    C8 C7 C6 . . 121.3(6) ?
    C8 C7 H7A . . 119.3 ?
    C6 C7 H7A . . 119.3 ?
    C7 C8 C9 . . 120.8(6) ?
    C7 C8 H8A . . 119.6 ?
    C9 C8 H8A . . 119.6 ?
    C14 C9 C8 . . 119.4(6) ?
    C14 C9 C10 . . 117.9(6) ?
    C8 C9 C10 . . 122.7(6) ?
    C11 C10 C9 . . 121.1(7) ?
    C11 C10 H10A . . 119.5 ?
    C9 C10 H10A . . 119.5 ?
    C10 C11 C12 . . 121.2(7) ?
    C10 C11 H11A . . 119.4 ?
    C12 C11 H11A . . 119.4 ?
    C11 C12 C13 . . 119.3(7) ?
    C11 C12 H12A . . 120.4 ?
    C13 C12 H12A . . 120.4 ?
    C12 C13 C14 . . 121.5(7) ?
    C12 C13 H13A . . 119.3 ?
    C14 C13 H13A . . 119.3 ?
    C13 C14 C9 . . 119.0(6) ?
    C13 C14 C15 . . 121.5(6) ?
    C9 C14 C15 . . 119.5(5) ?
    O16 C15 C6 . . 123.2(5) ?
    O16 C15 C14 . . 117.4(5) ?
    C6 C15 C14 . . 119.2(5) ?
    C15 O16 V1 . . 124.1(3) ?
    C5 C18 H18A . . 109.5 ?
    C5 C18 H18B . . 109.5 ?
    H18A C18 H18B . . 109.5 ?
    C5 C18 H18C . . 109.5 ?
    H18A C18 H18C . . 109.5 ?
    H18B C18 H18C . . 109.5 ?
    N1 C2A C3 . . 108.6(9) ?
    N1 C2A C17A . . 111(2) ?
    C3 C2A C17A . . 113(2) ?
    N1 C2A H2A . . 108.0 ?
    C3 C2A H2A . . 108.0 ?
    C17A C2A H2A . . 108.0 ?
    C3 C2B N1 . . 113.0(10) ?
    C3 C2B C17B . . 110(3) ?
    N1 C2B C17B . . 111(2) ?
    C3 C2B H2B . . 106.6 ?
    N1 C2B H2B . . 106.9 ?
    C17B C2B H2B . . 108.7 ?
    C2B C17B H17D . . 109.5 ?
    C2B C17B H17E . . 109.5 ?
    H17D C17B H17E . . 109.5 ?
    C2B C17B H17F . . 109.5 ?
    H17D C17B H17F . . 109.5 ?
    H17E C17B H17F . . 109.5 ?
loop_
    _geom_torsion_atom_site_label_1
    _geom_torsion_atom_site_label_2
    _geom_torsion_atom_site_label_3
    _geom_torsion_atom_site_label_4
    _geom_torsion_site_symmetry_1
    _geom_torsion_site_symmetry_2
    _geom_torsion_site_symmetry_3
    _geom_torsion_site_symmetry_4
    _geom_torsion
    _geom_torsion_publ_flag
    O1 V1 N1 C2B . . . . -123.4(9) ?
    O2 V1 N1 C2B 7 . . . 128.7(9) ?
    O16 V1 N1 C2B . . . . 9.6(10) ?
    N4 V1 N1 C2B . . . . -26.9(9) ?
    O2 V1 N1 C2B . . . . 52.3(9) ?
    O1 V1 N1 C2A . . . . -86.0(9) ?
    O2 V1 N1 C2A 7 . . . 166.1(9) ?
    O16 V1 N1 C2A . . . . 47.0(10) ?
    N4 V1 N1 C2A . . . . 10.5(9) ?
    O2 V1 N1 C2A . . . . 89.8(9) ?
    O2 V1 O2 V1 7 . . 7 0.0 ?
    O16 V1 O2 V1 . . . 7 -102.2(2) ?
    N1 V1 O2 V1 . . . 7 95.0(2) ?
    N4 V1 O2 V1 . . . 7 173.8(2) ?
    C2B C3 N4 C5 . . . . -173.8(10) ?
    C2A C3 N4 C5 . . . . 149.1(9) ?
    C2B C3 N4 V1 . . . . 3.9(10) ?
    C2A C3 N4 V1 . . . . -33.1(9) ?
    O1 V1 N4 C5 . . . . -75.5(5) ?
    O2 V1 N4 C5 7 . . . 123.3(5) ?
    O16 V1 N4 C5 . . . . 25.3(5) ?
    N1 V1 N4 C5 . . . . -169.7(5) ?
    O2 V1 N4 C5 . . . . 109.8(5) ?
    O1 V1 N4 C3 . . . . 106.9(4) ?
    O2 V1 N4 C3 7 . . . -54.3(6) ?
    O16 V1 N4 C3 . . . . -152.3(4) ?
    N1 V1 N4 C3 . . . . 12.7(4) ?
    O2 V1 N4 C3 . . . . -67.8(4) ?
    C3 N4 C5 C6 . . . . -177.8(5) ?
    V1 N4 C5 C6 . . . . 4.7(8) ?
    C3 N4 C5 C18 . . . . 4.2(9) ?
    V1 N4 C5 C18 . . . . -173.3(4) ?
    N4 C5 C6 C15 . . . . -26.7(8) ?
    C18 C5 C6 C15 . . . . 151.4(6) ?
    N4 C5 C6 C7 . . . . 154.3(6) ?
    C18 C5 C6 C7 . . . . -27.6(8) ?
    C15 C6 C7 C8 . . . . -2.4(9) ?
    C5 C6 C7 C8 . . . . 176.6(6) ?
    C6 C7 C8 C9 . . . . -1.6(10) ?
    C7 C8 C9 C14 . . . . 2.0(10) ?
    C7 C8 C9 C10 . . . . -179.2(6) ?
    C14 C9 C10 C11 . . . . -1.6(10) ?
    C8 C9 C10 C11 . . . . 179.6(7) ?
    C9 C10 C11 C12 . . . . 0.4(11) ?
    C10 C11 C12 C13 . . . . 1.3(12) ?
    C11 C12 C13 C14 . . . . -1.8(11) ?
    C12 C13 C14 C9 . . . . 0.6(10) ?
    C12 C13 C14 C15 . . . . 179.0(6) ?
    C8 C9 C14 C13 . . . . 180.0(6) ?
    C10 C9 C14 C13 . . . . 1.1(9) ?
    C8 C9 C14 C15 . . . . 1.5(9) ?
    C10 C9 C14 C15 . . . . -177.4(6) ?
    C7 C6 C15 O16 . . . . -178.0(5) ?
    C5 C6 C15 O16 . . . . 3.1(8) ?
    C7 C6 C15 C14 . . . . 5.8(8) ?
    C5 C6 C15 C14 . . . . -173.2(5) ?
    C13 C14 C15 O16 . . . . -0.3(8) ?
    C9 C14 C15 O16 . . . . 178.1(5) ?
    C13 C14 C15 C6 . . . . 176.2(5) ?
    C9 C14 C15 C6 . . . . -5.4(8) ?
    C6 C15 O16 V1 . . . . 45.4(7) ?
    C14 C15 O16 V1 . . . . -138.3(4) ?
    O1 V1 O16 C15 . . . . 47.0(4) ?
    O2 V1 O16 C15 7 . . . 157.5(4) ?
    N1 V1 O16 C15 . . . . -85.1(6) ?
    N4 V1 O16 C15 . . . . -49.4(4) ?
    O2 V1 O16 C15 . . . . -127.0(4) ?
    C2B N1 C2A C3 . . . . 59.9(13) ?
    V1 N1 C2A C3 . . . . -30.7(14) ?
    C2B N1 C2A C17A . . . . -65(2) ?
    V1 N1 C2A C17A . . . . -155(2) ?
    C2B C3 C2A N1 . . . . -60.6(12) ?
    N4 C3 C2A N1 . . . . 40.1(13) ?
    C2B C3 C2A C17A . . . . 63(2) ?
    N4 C3 C2A C17A . . . . 164(2) ?
    N4 C3 C2B N1 . . . . -27.1(16) ?
    C2A C3 C2B N1 . . . . 66.4(14) ?
    N4 C3 C2B C17B . . . . -152.1(19) ?
    C2A C3 C2B C17B . . . . -59(2) ?
    C2A N1 C2B C3 . . . . -66.9(14) ?
    V1 N1 C2B C3 . . . . 38.2(15) ?
    C2A N1 C2B C17B . . . . 58(3) ?
    V1 N1 C2B C17B . . . . 163(3) ?
loop_
    _geom_hbond_atom_site_label_D
    _geom_hbond_atom_site_label_H
    _geom_hbond_atom_site_label_A
    _geom_hbond_site_symmetry_D
    _geom_hbond_site_symmetry_H
    _geom_hbond_site_symmetry_A
    _geom_hbond_distance_DH
    _geom_hbond_distance_HA
    _geom_hbond_distance_DA
    _geom_hbond_angle_DHA
    _geom_hbond_publ_flag
    N1 H1A O1 1_555 1_555 7_545 0.90 2.19 3.011(6) 151 y
    C7 H7A O2 1_555 1_555 4_545 0.93 2.41 3.335(7) 173 y
    C18 H18B O16 1_555 1_555 4_545 0.96 2.56 3.482(8) 161 y
    C3 H3B Cg1 1_555 1_555 4_545 0.97 2.95 3.874(7) 159 y
