# Supplementary material for: Di-μ-oxido-bis­({(R)-(–)-2-[1-(2-amino­propyl­imino)eth­yl]-1-naphtholato-κ3 N,N′,O}oxidovanadium(V))
Source: Acta Crystallogr Sect E Struct Rep Online. 2008 Jun 21;64(Pt 7):m950–1. doi: 10.1107/S160053680801787X (PMC2961648; doi:10.1107/S160053680801787X)
Supplement: Supplementary file 2 [file e-64-0m950-Isup2.hkl]

# 


# h,k,l, Fc-squared, Fo-squared, sigma(Fo-squared) and status flag 


# 


data_I


_shelx_title ' I in C2/c' 


_shelx_refln_list_code          4 


_shelx_F_calc_maximum      260.03 


_exptl_crystal_F_000      1344.00 


_reflns_d_resolution_high  0.8410 


 


loop_ 


 _symmetry_equiv_pos_as_xyz 


 'x, y, z' 


 '-x, y, -z+1/2' 


 'x+1/2, y+1/2, z' 


 '-x+1/2, y+1/2, -z+1/2' 


 '-x, -y, -z' 


 'x, -y, z-1/2' 


 '-x+1/2, -y+1/2, -z' 


 'x+1/2, -y+1/2, z-1/2' 


 


_cell_length_a    25.1870 


_cell_length_b     7.6630 


_cell_length_c    16.8980 


_cell_angle_alpha  90.000 


_cell_angle_beta  118.090 


_cell_angle_gamma  90.000 


 


_shelx_F_squared_multiplier     1.000 


 


loop_ 


 _refln_index_h 


 _refln_index_k 


 _refln_index_l 


 _refln_F_squared_calc 


 _refln_F_squared_meas 


 _refln_F_squared_sigma 


 _refln_observed_status 


   4   0   0    34240.20    37667.60    927.58 o 


   6   0   0        8.04       40.04     66.14 o 


   8   0   0     7459.90     9206.06    181.49 o 


  10   0   0     4221.47     5034.82     97.59 o 


  12   0   0     1334.67     1934.11     89.85 o 


  14   0   0     5036.46     5625.44    135.13 o 


  16   0   0     7069.91     7321.74    180.70 o 


  18   0   0     2944.32     3163.78    237.87 o 


  20   0   0     2320.06     2536.98    266.75 o 


  22   0   0     5935.31     5605.07    302.92 o 


  24   0   0      566.56      300.44    137.98 o 


  26   0   0      645.42      484.39    174.31 o 


   1   1   0     2210.41     2194.18    451.80 o 


   3   1   0     1522.27     1902.31     31.73 o 


   5   1   0     5144.37     6601.63    131.82 o 


   7   1   0     9215.57    10352.92    320.90 o 


   9   1   0     8845.61     9282.58    103.36 o 


  11   1   0     4501.30     4628.58     75.93 o 


  13   1   0     2626.54     2538.22     73.83 o 


  15   1   0      852.67      963.68     81.74 o 


  17   1   0      239.18      507.04    145.33 o 


  19   1   0        2.05      298.05    111.09 o 


  21   1   0       32.90      258.09    269.55 o 


  23   1   0      156.80      110.59     94.84 o 


  25   1   0      282.51      247.28    116.41 o 


   0   2   0    22023.39    24628.21    165.23 o 


   6   2   0     4309.00     5298.79     75.37 o 


   8   2   0      794.02     1253.07     63.97 o 


  10   2   0       30.05       76.28     39.66 o 


  12   2   0      663.51     1221.25     70.64 o 


  14   2   0     1180.27     1678.63     71.24 o 


  16   2   0      437.79      523.07    129.14 o 


  18   2   0       63.94      121.85     76.21 o 


  20   2   0     1045.60     1196.27    124.93 o 


  22   2   0      520.58      708.67    126.42 o 


  24   2   0     1456.29     1611.05    182.11 o 


   3   3   0    12045.28    14177.00    218.57 o 


   5   3   0     6797.12     8267.43    152.43 o 


   9   3   0      692.51     1068.52     67.61 o 


  11   3   0      351.19      834.00    139.62 o 


  13   3   0      139.71      576.57    164.03 o 


  15   3   0       95.57      228.18     74.03 o 


  17   3   0       39.71      167.68     59.25 o 


  19   3   0       17.56      499.48    117.17 o 


  21   3   0        4.02      347.86    212.06 o 


  23   3   0       44.45      289.57     90.59 o 


   0   4   0     2407.69     2519.28    126.91 o 


   2   4   0     5596.82     5958.16    107.53 o 


   4   4   0     4713.95     5161.80     97.79 o 


   6   4   0     1690.77     1940.37     68.57 o 


   8   4   0      589.12      832.93     74.82 o 


  10   4   0     1031.76     1233.84     73.90 o 


  12   4   0      527.73     1039.16    122.59 o 


  14   4   0     1512.71     1941.83    191.85 o 


  16   4   0        9.65      368.67    121.03 o 


  18   4   0      135.41      209.64     69.84 o 


  20   4   0       18.04       97.33     58.99 o 


  22   4   0       41.67       97.93     65.24 o 


   1   5   0      184.46      250.49     61.00 o 


   3   5   0      385.63      543.54     67.37 o 


   5   5   0     6160.89     7015.21    119.82 o 


   7   5   0     3393.66     3891.82     98.51 o 


   9   5   0     1271.32     1281.67     86.06 o 


  11   5   0      630.33      731.81     99.95 o 


  13   5   0      190.34      253.27     77.72 o 


  15   5   0      228.86      350.89     93.16 o 


  17   5   0     1491.04     1716.38    120.36 o 


  19   5   0      392.58      416.93     93.10 o 


  21   5   0      294.69      522.09    165.35 o 


   0   6   0     5870.67     6604.72    204.58 o 


   2   6   0     7117.42     7776.24    148.30 o 


   4   6   0     4546.55     5238.74    140.99 o 


   6   6   0     5006.69     5659.92    189.50 o 


   8   6   0      173.31      241.93     57.79 o 


  10   6   0      436.96      477.72     83.23 o 


  12   6   0       42.74       48.65     49.28 o 


  14   6   0       36.15      149.09     85.82 o 


  16   6   0     1017.33      916.51    103.16 o 


  18   6   0      912.48      980.39    126.37 o 


   1   7   0       58.05       73.38     54.49 o 


   3   7   0     1801.20     2020.66    101.24 o 


   5   7   0      657.74      721.93     79.79 o 


   7   7   0     1478.66     1756.85    206.77 o 


   9   7   0      547.34      614.41     85.70 o 


  11   7   0       17.28      152.84     81.56 o 


  13   7   0      646.14      813.26    153.69 o 


  15   7   0     1368.20     1572.01    134.74 o 


   0   8   0     4458.53     5193.97    534.74 o 


   2   8   0     1857.67     2017.32    115.89 o 


   4   8   0      870.98      855.66    105.30 o 


   6   8   0     1482.79     1540.35    103.25 o 


   8   8   0     1663.89     1641.11    122.72 o 


  10   8   0       43.35      154.26     77.35 o 


  12   8   0      442.81      412.67    202.85 o 


   1   9   0      142.26      153.97     68.51 o 


   3   9   0       12.38      105.64     73.55 o 


 -25   1   1       45.39      219.75    130.44 o 


 -23   1   1       55.09      159.85    166.20 o 


 -21   1   1     2663.27     2638.35    192.99 o 


 -19   1   1     1987.66     1925.65    204.09 o 


 -17   1   1     4688.84     4559.24    244.67 o 


 -15   1   1      759.50      629.99    102.42 o 


 -13   1   1     3953.05     4142.93     54.24 o 


 -11   1   1    13443.47    15209.59    172.71 o 


  -9   1   1     2020.49     2424.74     59.37 o 


  -7   1   1     4046.25     4103.77     91.34 o 


  -5   1   1     3807.15     4019.47     49.40 o 


  -3   1   1      492.64      373.16     16.12 o 


  -1   1   1     9570.51     7196.33   1357.80 o 


   1   1   1    63716.54    62450.35    461.29 o 


   3   1   1     3481.49     3186.16    177.62 o 


   5   1   1      561.02      816.10    102.33 o 


   7   1   1      745.29      821.20     92.80 o 


   9   1   1     2184.50     2810.53    130.80 o 


  11   1   1     2018.56     2265.34     75.86 o 


  13   1   1      586.52      869.48    107.04 o 


  15   1   1      667.66      625.21    117.33 o 


  17   1   1     3542.09     3412.51    134.55 o 


  19   1   1      524.90      546.45    172.87 o 


  21   1   1      593.29      515.33    122.37 o 


  23   1   1       86.74      175.61     91.94 o 


  25   1   1        6.02      246.43    138.91 o 


 -26   2   1      455.06      440.50    152.66 o 


 -24   2   1     1253.80     1169.61    167.26 o 


 -22   2   1     1559.63     1575.69    195.62 o 


 -20   2   1       59.15      159.29     64.46 o 


 -18   2   1       17.32       76.63     53.68 o 


 -16   2   1     1206.15     1400.37    121.61 o 


 -14   2   1     8578.49     8318.66    190.97 o 


 -12   2   1    21346.39    20051.29    216.60 o 


 -10   2   1    14897.41    13635.54    178.33 o 


  -8   2   1    16221.40    15324.47    100.87 o 


  -6   2   1     7777.39     7180.48     62.43 o 


  -4   2   1    12317.95    11395.67     86.89 o 


  -2   2   1    38257.38    36513.56    207.66 o 


   0   2   1    47268.08    47199.62    272.78 o 


   2   2   1     3425.32     3785.87     90.11 o 


   4   2   1      152.13      226.87     37.15 o 


   6   2   1     7117.92     7043.54    141.26 o 


   8   2   1     4199.37     3791.52    142.40 o 


  10   2   1      739.92      648.46     67.69 o 


  12   2   1     6149.70     5454.02    368.17 o 


  14   2   1     5868.96     5887.00     99.58 o 


  16   2   1     1247.29     1306.46     95.89 o 


  18   2   1      566.99      588.91    101.52 o 


  20   2   1       30.59       90.41     53.58 o 


  22   2   1       12.67      148.35     80.72 o 


  24   2   1      194.29      229.20     95.01 o 


 -25   3   1      400.43      391.42    213.69 o 


 -23   3   1     1557.52     1077.30    528.93 o 


 -21   3   1     3192.05     2516.51    421.44 o 


 -19   3   1     4080.80     3284.78    827.75 o 


 -17   3   1     2511.94     2213.51    115.87 o 


 -15   3   1     1911.76     1879.04    146.67 o 


 -13   3   1     1389.17     1284.11     85.20 o 


 -11   3   1      138.05      212.29     40.28 o 


  -9   3   1     9210.09     8923.70    162.36 o 


  -7   3   1     5885.27     5872.28    108.67 o 


  -5   3   1    22344.91    22273.17    183.35 o 


  -3   3   1    11014.82    11003.01     74.32 o 


  -1   3   1      657.49      704.60     40.50 o 


   1   3   1    20453.29    19366.79    195.04 o 


   3   3   1     9629.74     8858.67     90.59 o 


   5   3   1     6889.45     6783.00    112.96 o 


   7   3   1     7788.95     7477.68    161.85 o 


   9   3   1     2308.52     2261.76    122.88 o 


  11   3   1      794.33      888.83    118.87 o 


  13   3   1      692.67      700.03    101.50 o 


  15   3   1     2399.91     2241.73    155.17 o 


  17   3   1     3409.68     3155.39    235.58 o 


  19   3   1     1181.88     1215.96    127.09 o 


  21   3   1      476.32      676.26     96.98 o 


  23   3   1     1287.70     1555.34    269.73 o 


 -24   4   1      440.96      491.12    126.43 o 


 -22   4   1       84.21      136.26     64.88 o 


 -20   4   1        6.25       33.21     43.64 o 


 -18   4   1        6.99      222.00    157.11 o 


 -16   4   1      337.00      609.14    153.55 o 


 -14   4   1      907.93     1270.17    171.29 o 


 -12   4   1     2836.49     2985.24    232.60 o 


 -10   4   1     8225.97     8322.64    267.80 o 


  -8   4   1    10421.73     9535.64    114.65 o 


  -6   4   1    10802.12     9707.09    123.53 o 


  -4   4   1     3415.76     3157.28    108.75 o 


  -2   4   1     8883.56     8472.35    113.98 o 


   0   4   1     5421.40     6258.41    107.96 o 


   2   4   1    12846.13    13191.80    270.76 o 


   4   4   1      605.00      542.20    102.72 o 


   6   4   1      669.24      764.43     84.56 o 


   8   4   1     2607.59     2417.95    104.64 o 


  10   4   1     2787.15     2578.27     90.32 o 


  12   4   1     1691.19     1728.24     90.79 o 


  14   4   1      472.90      837.82    100.01 o 


  16   4   1     2961.33     3125.40    197.38 o 


  18   4   1     1174.27     1070.09     98.29 o 


  20   4   1      507.46      504.96     85.52 o 


  22   4   1       95.93      135.16     62.02 o 


 -21   5   1      248.13      412.60    180.88 o 


 -19   5   1     2177.14     2216.72    140.38 o 


 -17   5   1        2.39      156.30     73.68 o 


 -15   5   1      191.80      336.44     79.59 o 


 -13   5   1      100.01      179.71    105.01 o 


 -11   5   1      181.54      316.01     76.64 o 


  -9   5   1        8.38      144.78     61.99 o 


  -7   5   1       32.35       85.63     43.42 o 


  -5   5   1     1732.69     1646.86    100.55 o 


  -3   5   1     1804.60     2051.54    239.07 o 


  -1   5   1     2171.20     2320.83     99.12 o 


   1   5   1     3406.13     3105.87    107.26 o 


   3   5   1     6403.94     6291.81    147.45 o 


   5   5   1      317.13      538.34    100.97 o 


   7   5   1     1330.07     1323.14     80.78 o 


   9   5   1      218.32      263.42     71.54 o 


  11   5   1      419.99      363.45     67.34 o 


  13   5   1      224.19      188.95     67.21 o 


  15   5   1      421.38      251.87     73.38 o 


  17   5   1      891.31      825.56    140.79 o 


  19   5   1      726.31      537.43    108.84 o 


  21   5   1      324.80      289.21     76.41 o 


 -20   6   1       11.15      184.67    124.18 o 


 -18   6   1      166.52      238.32    105.72 o 


 -16   6   1      987.43     1104.12    128.14 o 


 -14   6   1      262.17      215.62     67.21 o 


 -12   6   1        0.47       27.49     43.19 o 


 -10   6   1        6.05       90.45     47.91 o 


  -8   6   1     1354.75     1304.25     89.03 o 


  -6   6   1      380.17      238.39     66.48 o 


  -4   6   1     1425.36     1424.07     92.26 o 


  -2   6   1     2712.79     2659.72    191.39 o 


   0   6   1     1702.91     1884.36    139.82 o 


   2   6   1       87.33      110.84     46.86 o 


   4   6   1     1575.76     1597.75     96.09 o 


   6   6   1      228.83      205.90     91.23 o 


   8   6   1       28.25      205.43     63.34 o 


  10   6   1      397.51      445.49     90.26 o 


  12   6   1      964.54      676.28     96.82 o 


  14   6   1      738.32      573.14    152.73 o 


  16   6   1       13.92      175.52    139.24 o 


  18   6   1      204.20      240.48     82.65 o 


 -17   7   1      187.20       38.29     71.26 o 


 -15   7   1        6.27       83.66     86.05 o 


 -13   7   1      297.57      273.27     66.36 o 


 -11   7   1        5.97       42.14     37.90 o 


  -9   7   1      117.76      126.38     60.93 o 


  -7   7   1       31.54      102.26     53.39 o 


  -5   7   1       33.68      116.27     55.46 o 


  -3   7   1       15.71      123.86     63.21 o 


  -1   7   1      108.02      101.07     52.28 o 


   1   7   1      716.57      606.41     81.96 o 


   3   7   1      145.18      211.57     65.28 o 


   5   7   1      647.39      734.90    115.34 o 


   7   7   1       78.21      120.07     59.80 o 


   9   7   1       92.11      205.47     74.19 o 


  11   7   1        0.12      248.80    110.18 o 


  13   7   1      166.19      198.05     89.67 o 


  15   7   1      494.85      588.98    150.09 o 


 -12   8   1      159.31      209.51     77.79 o 


 -10   8   1        3.13       74.63     55.19 o 


  -8   8   1       52.13       80.97     63.64 o 


  -6   8   1      346.79      481.09     92.37 o 


  -4   8   1     1420.13     1417.38    106.83 o 


  -2   8   1      401.64      455.45     89.79 o 


   0   8   1       14.97       68.91     48.59 o 


   2   8   1      324.22      162.05     58.67 o 


   4   8   1       78.93       61.04     53.29 o 


   6   8   1       26.04       71.57     59.71 o 


   8   8   1      656.22      538.70     99.48 o 


  10   8   1      677.96      840.44    151.69 o 


  -3   9   1      490.32      409.60     88.73 o 


  -1   9   1     1572.34     1667.76    124.51 o 


   1   9   1     1743.87     1747.18    127.84 o 


   3   9   1     1483.12     1672.02    149.90 o 


 -26   0   2      425.69      286.48    158.86 o 


 -24   0   2       98.09       65.45    115.41 o 


 -22   0   2     2183.39     1982.50    241.77 o 


 -20   0   2     2043.67     1937.31    168.52 o 


 -18   0   2     4226.84     4233.40    191.91 o 


 -16   0   2     3288.35     3125.36     92.39 o 


 -14   0   2     1367.28     1481.73     65.66 o 


 -12   0   2    16984.75    16254.32    139.53 o 


 -10   0   2     3829.19     4181.42     82.17 o 


  -8   0   2     5876.59     5848.34     66.99 o 


  -6   0   2     3335.51     3281.65     84.08 o 


  -4   0   2    67613.69    66997.59    544.15 o 


   2   0   2     5612.27     5796.60    554.94 o 


   4   0   2    33419.47    30132.23   2483.38 o 


   6   0   2       51.46      200.73    122.57 o 


   8   0   2     3501.79     4172.39    114.01 o 


  10   0   2     3634.03     4439.04    142.33 o 


  12   0   2     3934.02     3517.60    119.28 o 


  14   0   2        6.68       46.37     93.57 o 


  16   0   2       74.65      260.27     84.29 o 


  18   0   2     1989.32     1556.30    190.35 o 


  20   0   2      842.67      485.46    115.13 o 


  22   0   2     2020.45     1871.15    221.73 o 


  24   0   2      678.24      852.36    263.31 o 


 -27   1   2      723.60      636.51    152.06 o 


 -25   1   2      676.46      683.76    161.69 o 


 -23   1   2     1673.20     1385.86    154.95 o 


 -21   1   2     2444.35     2448.33    194.08 o 


 -19   1   2       13.19      104.64     46.31 o 


 -17   1   2      449.80      664.66     70.17 o 


 -15   1   2     2195.59     2068.82     69.12 o 


 -13   1   2    12875.57    12169.63    114.95 o 


 -11   1   2    46757.44    46455.65    449.60 o 


  -9   1   2    16477.81    15669.79    175.82 o 


  -7   1   2    21612.92    20795.94    200.51 o 


  -5   1   2    12990.45    13081.94     84.78 o 


  -3   1   2     1311.57     1449.36     35.74 o 


  -1   1   2    64057.92    61153.60    505.48 o 


   1   1   2    25509.31    25084.57    188.13 o 


   3   1   2    17585.45    17279.56    503.20 o 


   5   1   2    18704.75    18372.04    226.87 o 


   7   1   2    17889.08    16868.17    667.00 o 


   9   1   2    14183.40    13482.42    490.02 o 


  11   1   2     1336.88     1310.55    152.73 o 


  13   1   2     6334.18     6052.31    128.36 o 


  15   1   2     2364.71     2245.78    128.44 o 


  17   1   2      539.98      702.52    107.19 o 


  19   1   2       33.59      115.69     58.76 o 


  21   1   2       33.53      137.43     96.39 o 


  23   1   2       13.13      100.41    104.83 o 


 -26   2   2       30.93      521.01    181.22 o 


 -24   2   2      895.55     1168.75    168.31 o 


 -22   2   2       72.16      475.68    126.61 o 


 -20   2   2      171.87      269.36     74.76 o 


 -18   2   2       23.28       53.17     37.28 o 


 -14   2   2      140.88      387.32     57.93 o 


 -12   2   2     4856.64     4712.89     79.16 o 


 -10   2   2    19432.27    19025.33    269.33 o 


  -8   2   2     1056.28     1495.57     37.56 o 


  -6   2   2      132.94      449.95     25.83 o 


  -4   2   2     5413.33     5177.32     49.60 o 


  -2   2   2    35203.92    35330.93    133.93 o 


   0   2   2    48276.23    50741.24    436.56 o 


   2   2   2     1541.75     1744.71    151.51 o 


   4   2   2     1673.79     1824.04     96.96 o 


   6   2   2     3590.98     3548.13     66.17 o 


   8   2   2     6344.73     5503.32     97.68 o 


  10   2   2      307.18      930.39    154.45 o 


  12   2   2     1466.79     1705.23    239.98 o 


  14   2   2      438.75      488.84     98.01 o 


  16   2   2      320.76      553.09    214.89 o 


  18   2   2      422.81      454.83    106.17 o 


  20   2   2      952.26     1040.73    137.70 o 


  22   2   2      192.44      308.93    106.20 o 


  24   2   2     1429.23     1370.13    197.35 o 


 -25   3   2        6.49       83.05     89.40 o 


 -23   3   2       84.23       85.22     78.05 o 


 -21   3   2      141.07      135.67     55.74 o 


 -19   3   2      512.22      351.49    135.47 o 


 -17   3   2      705.14      834.64     70.92 o 


 -13   3   2      381.64      576.32     56.06 o 


 -11   3   2       83.39      264.55     48.67 o 


  -9   3   2      271.12      531.44     35.52 o 


  -7   3   2       20.75      131.63     33.62 o 


  -5   3   2        0.26      337.50    132.97 o 


  -3   3   2      289.97      381.64     52.30 o 


   1   3   2     8345.93     8113.90     83.89 o 


   3   3   2    18957.11    19705.19    322.47 o 


   5   3   2     2251.31     2670.09     89.44 o 


   7   3   2       48.73      161.21     33.17 o 


   9   3   2      278.36      362.90     56.96 o 


  11   3   2     4216.95     4338.69     96.79 o 


  13   3   2       49.46       78.78     53.36 o 


  15   3   2     1208.75     1276.12     99.01 o 


  17   3   2       51.46      288.08     90.95 o 


  19   3   2      169.67      299.64     66.71 o 


  21   3   2       54.71      169.58     71.62 o 


  23   3   2       18.29       63.30     87.71 o 


 -24   4   2      223.65      302.38    109.14 o 


 -22   4   2       79.62      195.66     66.70 o 


 -20   4   2      409.77      557.12    207.23 o 


 -18   4   2      185.28      180.08     62.44 o 


 -16   4   2     1179.41     1774.50    289.50 o 


 -14   4   2      943.89     1284.47    173.63 o 


 -12   4   2      537.61      682.13    109.24 o 


 -10   4   2      225.74      258.49     57.38 o 


  -8   4   2     1730.22     2506.42     68.38 o 


  -6   4   2      107.01      350.07     46.10 o 


  -4   4   2        3.24       98.52     22.61 o 


  -2   4   2     1123.08     1083.56     45.25 o 


   0   4   2      830.61      743.58     44.24 o 


   2   4   2     8367.47     7779.51     68.42 o 


   4   4   2      700.83      509.56     66.61 o 


   6   4   2      697.85      760.79     53.40 o 


   8   4   2      166.48      199.96     47.80 o 


  10   4   2      710.54      846.50     84.86 o 


  12   4   2      122.20      520.84     55.66 o 


  14   4   2     2680.56     2456.59    122.09 o 


  16   4   2       26.51       66.90     53.33 o 


  18   4   2        7.82      126.61     62.80 o 


  20   4   2       77.25      163.43     68.23 o 


  22   4   2      141.38      133.18     73.21 o 


 -23   5   2       39.29      200.38     78.20 o 


 -21   5   2      349.92      420.21    121.74 o 


 -19   5   2      116.43      195.10     78.21 o 


 -17   5   2        7.46      256.92     71.36 o 


 -15   5   2        5.21      182.84    100.20 o 


 -13   5   2      186.06      324.38    119.57 o 


 -11   5   2     2272.45     2033.33    185.89 o 


  -9   5   2     6448.50     6393.27    134.41 o 


  -7   5   2     6050.11     5617.55    110.76 o 


  -5   5   2     9455.45     9326.64    177.00 o 


  -3   5   2     1878.11     1737.01     74.47 o 


  -1   5   2      683.85      698.52     73.00 o 


   1   5   2       32.33       66.42     21.84 o 


   3   5   2       61.48      298.63    106.79 o 


   5   5   2      743.65      935.47     72.84 o 


   7   5   2     1878.61     1873.67    131.24 o 


   9   5   2     2180.33     2015.74    103.09 o 


  11   5   2     3863.96     3678.64    489.04 o 


  13   5   2      141.66      300.16     85.98 o 


  15   5   2      258.54      265.13     77.85 o 


  17   5   2      155.92      313.70     80.95 o 


  19   5   2      319.83      387.21    114.94 o 


 -20   6   2      137.54      158.23     92.85 o 


 -18   6   2     3021.26     2622.46    529.47 o 


 -16   6   2     2170.69     2127.12    133.42 o 


 -14   6   2      431.37      368.82     62.14 o 


 -12   6   2      756.91      444.42    113.71 o 


 -10   6   2        3.88       58.23     47.59 o 


  -8   6   2      881.93      675.38     82.37 o 


  -6   6   2      352.06      278.80     56.19 o 


  -4   6   2       41.75       84.75     62.59 o 


  -2   6   2      745.83      720.39    104.81 o 


   0   6   2      409.80      321.50     54.31 o 


   2   6   2     1356.79     1213.25     94.83 o 


   4   6   2     5429.28     5592.38    163.36 o 


   6   6   2     4209.44     4232.30    131.23 o 


   8   6   2     1308.24     1600.29    110.93 o 


  10   6   2      900.22      990.96    126.86 o 


  12   6   2     1459.94     1364.22    121.26 o 


  14   6   2       14.17       89.55     74.31 o 


  16   6   2       85.86      142.46     89.65 o 


  18   6   2      168.96      158.25     91.95 o 


 -17   7   2       62.82      178.80     95.76 o 


 -15   7   2      205.21      227.72     70.40 o 


 -13   7   2     2952.08     2656.37    129.73 o 


 -11   7   2     1794.95     1625.48    105.82 o 


  -9   7   2     1131.43      920.62     81.78 o 


  -7   7   2     3727.71     3573.47    124.79 o 


  -5   7   2     2507.62     2597.83    123.85 o 


  -3   7   2     4129.40     3508.96    340.34 o 


  -1   7   2     1675.96     1567.04     99.11 o 


   1   7   2     1301.35     1174.31    103.53 o 


   3   7   2      286.67      272.07     88.67 o 


   5   7   2      240.68      333.09     92.76 o 


   7   7   2      546.27      474.81     80.32 o 


   9   7   2     1632.17     1525.06    199.25 o 


  11   7   2      694.12      604.04    134.91 o 


  13   7   2     1262.75     1240.82    130.90 o 


  15   7   2     2246.97     2244.07    236.44 o 


 -12   8   2       10.47      117.25     71.02 o 


 -10   8   2        7.28       85.57     57.51 o 


  -8   8   2       40.95      152.44     73.50 o 


  -6   8   2       42.35      139.51     65.55 o 


  -4   8   2      110.46      191.14     82.93 o 


  -2   8   2       20.33       97.54     64.74 o 


   0   8   2       46.91       86.38     56.41 o 


   2   8   2      420.20      331.27     62.95 o 


   4   8   2      722.77      784.18    126.39 o 


   6   8   2      293.64      405.74    103.74 o 


   8   8   2      676.41      683.24    110.65 o 


  10   8   2       57.56      145.88     85.67 o 


  -3   9   2        1.19       91.12     73.16 o 


  -1   9   2      222.55      224.81     78.92 o 


   1   9   2        0.06       27.54     64.16 o 


 -27   1   3        0.82      101.73     92.73 o 


 -25   1   3       42.09      161.80    100.32 o 


 -23   1   3        6.09      390.93     91.31 o 


 -21   1   3     1104.66     1290.16    104.90 o 


 -19   1   3     2223.47     2264.71     81.82 o 


 -17   1   3     4578.30     4201.33    162.09 o 


 -15   1   3     3042.54     3082.15    129.94 o 


 -13   1   3     3665.64     3643.99     72.21 o 


 -11   1   3     2303.28     2357.58     57.87 o 


  -9   1   3     1736.80     1910.76     54.60 o 


  -7   1   3     9089.76     8845.98    441.12 o 


  -5   1   3     1667.93     2068.63    164.69 o 


  -3   1   3      101.19      144.50     30.29 o 


  -1   1   3       54.87      312.01     88.75 o 


   1   1   3     8236.38     8378.69    306.40 o 


   3   1   3     7054.15     7323.60    423.55 o 


   5   1   3      353.66      610.78     98.35 o 


  15   1   3      387.28     1104.10    128.88 o 


  17   1   3      521.54     1256.26    181.21 o 


  19   1   3      554.36      675.42    161.90 o 


  21   1   3      261.75      432.29    128.16 o 


  23   1   3       21.93       52.39     77.15 o 


 -26   2   3      642.24      644.73    171.61 o 


 -24   2   3      587.17      793.06    154.15 o 


 -22   2   3     1531.00     1855.76    124.49 o 


 -20   2   3      701.36      811.00    107.19 o 


 -16   2   3     2094.08     2355.55     85.36 o 


 -14   2   3     3647.06     4253.50     88.02 o 


 -12   2   3    10535.75    10061.96    116.67 o 


 -10   2   3    22046.79    20840.11    115.26 o 


  -8   2   3     7187.16     6465.37     55.60 o 


  -6   2   3       54.07      247.37     91.22 o 


  -4   2   3     5367.26     5092.27    310.23 o 


  -2   2   3    26826.88    30115.33   1147.32 o 


   0   2   3     6422.82     6040.58    134.86 o 


   2   2   3     1852.39     2041.37     50.26 o 


   4   2   3      688.52     1207.67    216.09 o 


   6   2   3     1381.50     3055.00    698.83 o 


  10   2   3     5641.49     6086.32    195.54 o 


  12   2   3     3271.28     3582.20    211.37 o 


  14   2   3     6157.34     5757.95    252.46 o 


  16   2   3     1460.85     1827.86    134.81 o 


  18   2   3     1144.35     1543.39    147.98 o 


  20   2   3        0.95      150.17     60.58 o 


  22   2   3       56.25      144.60    105.45 o 


 -25   3   3       85.43      223.27    163.05 o 


 -23   3   3      447.16      514.68    140.03 o 


 -21   3   3     1660.90     1431.55    127.03 o 


 -19   3   3     1292.03     1299.13    154.72 o 


 -17   3   3     6225.78     6045.15    138.00 o 


 -15   3   3     8307.35     8186.42    135.26 o 


 -13   3   3     4150.82     4803.63    108.69 o 


 -11   3   3     9555.20     9864.37    621.12 o 


  -7   3   3     2441.16     2413.22     95.50 o 


  -5   3   3     2151.95     1941.37     45.32 o 


  -3   3   3     7513.96     6845.15     73.25 o 


  -1   3   3       12.53      370.56    141.55 o 


   1   3   3       97.49      285.82     67.21 o 


   3   3   3     1550.06     1528.34    218.34 o 


   5   3   3    19579.01    18755.67    124.08 o 


   7   3   3    11092.55    11034.21    346.99 o 


   9   3   3     5953.68     6129.16    211.81 o 


  15   3   3     1556.18     1699.58     97.73 o 


  17   3   3      540.31      552.21     70.61 o 


  19   3   3     1332.38     1534.97    108.82 o 


  21   3   3      740.31      513.30     96.91 o 


 -24   4   3      600.93      692.36    175.25 o 


 -22   4   3       35.15      191.18     77.63 o 


 -20   4   3      675.48     1165.96     94.29 o 


 -18   4   3      522.09      666.66     68.04 o 


 -12   4   3      271.45      555.66     55.67 o 


 -10   4   3     7741.13     7364.21    193.56 o 


  -8   4   3     4056.55     3608.36    126.56 o 


  -6   4   3    17037.47    17569.69    253.78 o 


  -4   4   3     7568.55     7680.30    173.32 o 


  -2   4   3     1668.45     1367.22     34.16 o 


   0   4   3     5916.36     6840.29    290.81 o 


   2   4   3     6109.82     7631.73    541.01 o 


   4   4   3       60.26      422.24    138.50 o 


   6   4   3       32.15     1071.95    334.47 o 


   8   4   3     1924.82     1931.84     86.10 o 


  10   4   3    12182.62    11909.75    441.62 o 


  12   4   3    13339.34    11874.69   1633.55 o 


  14   4   3     1133.67     1112.23     87.52 o 


  16   4   3     3653.67     2921.05    117.30 o 


  18   4   3     1085.72      928.66     89.94 o 


  20   4   3      547.91      489.38     98.79 o 


 -23   5   3       23.36      155.36     80.10 o 


 -21   5   3      359.18      437.63     92.87 o 


 -19   5   3      737.86      832.27    129.59 o 


 -17   5   3     1311.93     1478.66    101.40 o 


 -15   5   3     1995.40     1970.02    117.10 o 


 -13   5   3     1132.97     1212.83    118.92 o 


 -11   5   3      566.92      866.42     98.75 o 


  -9   5   3     2090.26     2563.39    137.23 o 


  -7   5   3     2652.77     2826.71    109.38 o 


  -5   5   3      731.25      793.74     47.17 o 


  -1   5   3     3706.06     4082.44     95.88 o 


   1   5   3       46.20      111.21     66.17 o 


   3   5   3     3938.33     3965.41    118.52 o 


   5   5   3     5418.64     5565.44    145.13 o 


   7   5   3     2520.04     2302.57    115.98 o 


   9   5   3      813.27      832.94     84.64 o 


  11   5   3       24.38      341.64     91.60 o 


  13   5   3      482.45      559.98    126.66 o 


  15   5   3        0.96      183.36     82.15 o 


  17   5   3        2.13      134.24     68.07 o 


  19   5   3      516.81      419.01    137.78 o 


 -20   6   3      766.59      577.70    115.71 o 


 -18   6   3       99.63      263.16     79.51 o 


 -16   6   3        2.42      142.38     71.26 o 


 -14   6   3       27.12      226.88     84.44 o 


 -12   6   3       41.95      116.50     59.46 o 


 -10   6   3      176.49      246.20     60.44 o 


  -8   6   3       56.08      194.34     51.71 o 


  -6   6   3     1504.86     1354.32     93.53 o 


  -4   6   3     4732.99     4250.15    188.24 o 


  -2   6   3      791.83      831.95    144.71 o 


   2   6   3      767.33      707.95     99.40 o 


   4   6   3     1509.49     1471.28    100.32 o 


   6   6   3      802.94      725.25    100.28 o 


   8   6   3      200.19      428.87    106.89 o 


  10   6   3      477.22      792.02    126.74 o 


  12   6   3       14.34      215.99    105.25 o 


  14   6   3      310.77      465.48    124.68 o 


  16   6   3      276.57      625.03    142.98 o 


 -17   7   3       67.66       40.42     53.22 o 


 -15   7   3      420.45      463.02     92.95 o 


 -13   7   3       54.94      274.81     81.15 o 


 -11   7   3      110.89      166.72     83.33 o 


  -9   7   3       94.51      101.30     55.46 o 


  -7   7   3      180.98      133.45     52.08 o 


  -5   7   3       15.86      111.71     73.05 o 


  -3   7   3       52.17      140.57     60.94 o 


  -1   7   3      273.16      200.95     59.05 o 


   1   7   3        0.31       51.11     60.05 o 


   3   7   3       34.84       93.85     54.07 o 


   5   7   3       29.62      139.40     61.89 o 


   7   7   3      753.30      752.36    110.90 o 


   9   7   3     1450.47     1322.21    154.16 o 


  11   7   3      644.67      659.39    129.50 o 


  13   7   3       67.02      196.74     86.97 o 


 -14   8   3      447.29      458.17     98.56 o 


 -12   8   3      510.67      531.20    111.87 o 


 -10   8   3      226.66      270.95     83.33 o 


  -8   8   3       29.60      201.62     75.09 o 


  -6   8   3       10.09      153.56     72.05 o 


  -4   8   3       41.95      203.02     62.06 o 


  -2   8   3      461.02      655.98     98.53 o 


   0   8   3      684.46      492.37     78.96 o 


   2   8   3      723.10      555.90    131.79 o 


   4   8   3       59.21       73.62     54.58 o 


   6   8   3        4.44       98.60     72.52 o 


   8   8   3      678.88      848.58    130.89 o 


  -3   9   3       20.05      321.83     88.85 o 


  -1   9   3     1285.62     1293.38    135.96 o 


 -28   0   4       62.75      113.28    109.83 o 


 -26   0   4      918.45      943.34    325.23 o 


 -24   0   4      209.11      381.90    200.36 o 


 -22   0   4      175.66      202.83     68.00 o 


 -20   0   4     1224.29     1612.87    147.67 o 


 -18   0   4     3170.18     2708.28    270.44 o 


 -16   0   4     4443.54     3956.14    160.21 o 


 -14   0   4     6674.50     6419.80    330.01 o 


 -12   0   4    13691.86    13140.40    178.25 o 


 -10   0   4       85.76       39.98     36.63 o 


  -8   0   4     1110.86     1544.50    340.75 o 


  -6   0   4     4011.00     4824.63    180.80 o 


  -4   0   4    19496.87    18715.97    406.17 o 


  -2   0   4     5861.90     5552.99    158.78 o 


   0   0   4    47158.48    45365.67    155.86 o 


   2   0   4    37723.25    34582.55   1683.76 o 


   4   0   4     4513.64     3463.21    875.88 o 


   6   0   4       20.51       97.74     58.01 o 


   8   0   4      488.89     1100.71    355.92 o 


  10   0   4      779.67     1192.51     80.69 o 


  12   0   4     4498.98     5029.98    293.54 o 


  14   0   4     6909.34     6280.64    379.13 o 


  16   0   4      250.73      131.23     58.22 o 


  18   0   4      263.89      222.22    182.04 o 


  20   0   4      438.59      388.41    145.70 o 


  22   0   4      646.90      707.85    238.90 o 


 -27   1   4      799.73      771.09    126.08 o 


 -25   1   4     1419.72      839.34    392.79 o 


 -23   1   4      429.06      730.54    113.40 o 


 -21   1   4      105.48      151.71     60.77 o 


 -19   1   4       30.14      734.45    284.26 o 


 -15   1   4     4193.50     4816.49    310.63 o 


 -13   1   4     1008.08     1368.36    134.49 o 


 -11   1   4     2008.20     1870.90     59.76 o 


  -9   1   4    10732.05     9842.46    253.16 o 


  -7   1   4     7381.56     6544.78    323.14 o 


  -5   1   4    10540.63    10477.85    236.28 o 


  -3   1   4    52320.60    49652.27   1109.93 o 


  -1   1   4      463.65      313.11     38.03 o 


   1   1   4      482.29      825.26     37.33 o 


   3   1   4      206.25      850.93    243.23 o 


   5   1   4     3071.79     3014.77     74.78 o 


   7   1   4     7836.35     7715.11    214.52 o 


   9   1   4    10119.30     9813.42    306.09 o 


  11   1   4     8696.99     8390.95    261.80 o 


  13   1   4     7887.67     7548.24    245.47 o 


  15   1   4      365.18      432.80     58.12 o 


  17   1   4      786.37      904.03    109.69 o 


  19   1   4     1224.75     1406.59    165.07 o 


  21   1   4      654.98      694.96    135.99 o 


 -28   2   4        5.78      126.15     90.75 o 


 -26   2   4        2.88      475.05    149.70 o 


 -24   2   4      455.19      445.91    116.96 o 


 -22   2   4        0.74      101.82     60.15 o 


 -20   2   4       28.18       96.15     42.94 o 


 -18   2   4      109.35      184.65     43.35 o 


 -16   2   4     1748.55     1937.80     78.76 o 


 -14   2   4     3179.70     3717.25    180.02 o 


 -12   2   4     3945.69     4104.75    175.31 o 


 -10   2   4    13832.63    14569.62    132.28 o 


  -8   2   4      268.66      619.08     45.04 o 


  -6   2   4      332.52      740.03     46.33 o 


  -4   2   4     1000.81     1156.17     70.62 o 


  -2   2   4    28090.49    28179.87    201.43 o 


   0   2   4     2624.44     3043.10     86.51 o 


   2   2   4     2506.49     2084.39     46.49 o 


   4   2   4      153.33      491.94    169.55 o 


   6   2   4     2351.78     2434.31     74.05 o 


   8   2   4     5990.17     5586.82    106.03 o 


  10   2   4     3096.21     3490.78    182.98 o 


  12   2   4     4656.63     4046.60    288.95 o 


  14   2   4      281.14      437.40     80.03 o 


  16   2   4        7.09      205.12     96.01 o 


  18   2   4      265.30      415.48     83.66 o 


  20   2   4      482.10      598.15    149.38 o 


  22   2   4       14.68      145.58    122.66 o 


 -27   3   4       50.71       60.70    125.49 o 


 -25   3   4      201.13      198.25    102.37 o 


 -23   3   4      467.41      311.07     89.44 o 


 -21   3   4      683.17      492.37     83.71 o 


 -19   3   4     1641.97     1648.79     88.47 o 


 -15   3   4      123.84      240.32     50.10 o 


 -13   3   4      981.22     1289.67     65.65 o 


 -11   3   4      840.35      980.85     42.32 o 


  -9   3   4       33.44      252.33     48.55 o 


  -7   3   4      873.38     1146.74     48.07 o 


  -5   3   4      646.88      619.23     49.69 o 


  -3   3   4     4806.19     5782.16    227.81 o 


  -1   3   4     1222.49     1366.85    110.87 o 


   1   3   4     3579.59     3985.67    205.70 o 


   3   3   4     6796.83     7827.21    234.45 o 


   5   3   4     1076.47     1256.91     73.11 o 


   7   3   4      178.15      325.44     58.67 o 


   9   3   4      412.77      453.04     84.40 o 


  11   3   4    12715.43    11562.69    285.48 o 


  13   3   4      752.21      739.16     80.71 o 


  15   3   4       13.80       99.04     55.71 o 


  17   3   4      119.38      115.37     53.41 o 


  19   3   4      166.20      158.86     78.70 o 


  21   3   4       39.03      106.74     92.80 o 


 -24   4   4      504.78      421.00    136.11 o 


 -22   4   4      424.76      417.18     77.49 o 


 -20   4   4     2059.63     1941.80     92.65 o 


 -18   4   4      378.85      369.06     54.31 o 


 -16   4   4       65.52      324.84     62.41 o 


 -14   4   4       81.61      181.16     49.34 o 


 -12   4   4      123.45      230.28     34.98 o 


 -10   4   4     4272.43     4680.93     70.57 o 


  -8   4   4      203.98      690.64    163.84 o 


  -6   4   4      862.54      952.46     74.19 o 


  -4   4   4     2188.48     2137.82     66.54 o 


  -2   4   4     5802.28     5996.50     71.12 o 


   0   4   4      762.10      841.16    107.40 o 


   2   4   4     4126.27     4604.24     77.56 o 


   4   4   4      181.73      527.60    178.39 o 


   6   4   4      285.77      432.20     91.69 o 


   8   4   4      700.74      912.73    119.09 o 


  10   4   4      804.21     1081.92     94.39 o 


  12   4   4      192.28      267.56     58.35 o 


  14   4   4      400.81      509.28     80.69 o 


  16   4   4       63.45      224.13     59.15 o 


  18   4   4        8.31      178.65     77.86 o 


  20   4   4       12.30      259.45    113.56 o 


 -23   5   4      349.12      454.46    131.47 o 


 -21   5   4      368.20      483.50     82.47 o 


 -19   5   4      217.79      597.28    153.85 o 


 -15   5   4      429.66      662.05    128.08 o 


 -13   5   4      145.64      248.75     82.14 o 


 -11   5   4        4.08       96.68     51.04 o 


  -9   5   4    10523.75    10210.67    154.72 o 


  -7   5   4     9110.13     8585.41     85.73 o 


  -5   5   4     9919.85     9319.90     82.84 o 


  -3   5   4     5178.79     5119.45    137.55 o 


  -1   5   4       75.71       72.91     67.63 o 


   1   5   4      384.49      682.57     79.87 o 


   3   5   4      439.90      665.56    136.85 o 


   5   5   4       31.99      136.90     55.81 o 


   7   5   4      291.12      298.05     56.32 o 


   9   5   4      188.83      691.86    112.62 o 


  11   5   4     3848.52     4141.44    320.43 o 


  13   5   4     1978.39     2227.16    129.77 o 


  15   5   4     1702.19     1651.51    130.96 o 


  17   5   4      602.21      572.45     90.42 o 


 -20   6   4       15.78      131.83     72.05 o 


 -18   6   4     1020.86     1442.33    120.30 o 


 -16   6   4     1048.57     1685.32    277.26 o 


 -14   6   4     1326.51     1694.88    160.43 o 


 -12   6   4     2347.83     2144.91    332.75 o 


 -10   6   4      958.81     1270.08    378.53 o 


  -8   6   4     1183.12     1070.55     83.94 o 


  -6   6   4       97.30      491.21    103.54 o 


  -4   6   4      362.84      431.87    159.85 o 


  -2   6   4     1671.76     1837.34    141.29 o 


   0   6   4     7145.12     6781.39    319.34 o 


   2   6   4     2438.58     2509.97    215.39 o 


   4   6   4     7322.88     7534.52    217.33 o 


   6   6   4     5274.03     5221.67    185.37 o 


   8   6   4     2889.19     2864.32    264.31 o 


  10   6   4     3050.93     2951.50    189.18 o 


  12   6   4        9.06      309.11     98.77 o 


  14   6   4       74.97      335.39    111.02 o 


  16   6   4       44.37      313.14    121.69 o 


 -17   7   4      346.03      209.33     71.11 o 


 -15   7   4       14.19      127.69     69.49 o 


 -13   7   4      639.56      670.49     88.95 o 


 -11   7   4     1428.80     1386.48     97.49 o 


  -9   7   4     1490.90     1387.51     93.11 o 


  -7   7   4     1949.48     1669.78    104.65 o 


  -5   7   4     2950.30     3212.55    130.92 o 


  -3   7   4     3555.66     3587.27    135.63 o 


  -1   7   4     1421.98     1296.60    103.72 o 


   1   7   4        3.02       90.06     65.77 o 


   3   7   4        2.09       93.59     51.35 o 


   5   7   4       73.44      121.56     68.03 o 


   7   7   4      581.59      671.33    123.64 o 


   9   7   4     1206.72     1185.61    154.26 o 


  11   7   4     2329.09     2477.53    166.00 o 


  13   7   4     3174.25     3136.38    179.31 o 


 -14   8   4      866.03      770.37    150.94 o 


 -12   8   4      175.89      126.01     71.51 o 


 -10   8   4       21.25      211.09    125.92 o 


  -8   8   4        1.54      207.07     69.04 o 


  -6   8   4       38.36      131.61     61.90 o 


  -4   8   4       37.40      135.54     61.24 o 


  -2   8   4        7.42      105.07     65.94 o 


   0   8   4      449.83      316.37     92.03 o 


   2   8   4     1697.61     1540.25    124.74 o 


   4   8   4     1410.74     1291.91    129.23 o 


   6   8   4     1411.88     1179.18    121.02 o 


   8   8   4      645.81      761.28    147.74 o 


 -27   1   5        0.04       53.53     57.08 o 


 -25   1   5       17.92      421.22    101.06 o 


 -23   1   5       64.66      199.88     68.02 o 


 -21   1   5       51.06      117.95     54.54 o 


 -19   1   5     5302.84     4819.82     95.74 o 


 -17   1   5     1836.24     1599.38     90.18 o 


 -15   1   5     2173.23     1691.68    114.73 o 


 -13   1   5       84.71       90.39     26.48 o 


  -9   1   5      530.09      712.83     35.88 o 


  -7   1   5      514.49      592.57     34.37 o 


  -5   1   5        2.65      183.55     69.07 o 


  -3   1   5      755.05      904.86     55.20 o 


  -1   1   5       14.82       45.27     23.71 o 


   1   1   5       33.21       90.67     35.64 o 


   3   1   5    10679.17    10162.68   1009.27 o 


   5   1   5      808.08     1085.93    151.17 o 


   7   1   5     1121.43     1227.95     70.12 o 


   9   1   5     1568.47     1492.02     69.54 o 


  11   1   5      172.04      289.04     41.14 o 


  13   1   5     4695.48     4381.51    129.17 o 


  15   1   5      382.54      458.64     60.99 o 


  17   1   5       52.48      320.62     93.63 o 


  19   1   5      138.03      309.97    122.14 o 


  21   1   5       96.03       71.69     91.41 o 


 -28   2   5      576.40      601.30    105.30 o 


 -26   2   5      658.60      680.52    105.57 o 


 -24   2   5      504.47      444.48     71.54 o 


 -22   2   5      944.79      968.89     94.38 o 


 -20   2   5      144.29      176.57     52.01 o 


 -18   2   5      854.91      897.81     76.91 o 


 -16   2   5        0.47      159.67     50.80 o 


 -14   2   5     4887.05     5066.75    168.56 o 


 -12   2   5     7296.61     7338.68     73.53 o 


 -10   2   5     4584.45     4275.01     58.46 o 


  -8   2   5    17367.18    17022.40    100.45 o 


  -6   2   5      265.36      150.00     39.18 o 


  -4   2   5      523.56      436.24     49.15 o 


   0   2   5     7376.10     6720.46    118.92 o 


   2   2   5        2.87      107.85     27.42 o 


   4   2   5       76.61      127.25     42.35 o 


   6   2   5        5.03      174.92     51.23 o 


   8   2   5      295.17      618.07    129.10 o 


  10   2   5      148.40      237.62     56.13 o 


  12   2   5      212.64      239.91     57.81 o 


  14   2   5     4683.11     4438.37    268.44 o 


  16   2   5     1498.44     1405.38    113.62 o 


  18   2   5     1093.39     1124.72    141.94 o 


  20   2   5      260.07      183.86    101.92 o 


 -27   3   5      172.61      249.47     97.75 o 


 -25   3   5       10.08       87.88     53.97 o 


 -23   3   5      673.58      508.07     80.10 o 


 -21   3   5     4878.97     4030.16    423.35 o 


 -19   3   5     2616.46     2467.82    142.68 o 


 -17   3   5     5676.36     5329.78    151.22 o 


 -15   3   5     4957.88     4426.09    103.71 o 


 -13   3   5     1182.69      984.87     37.84 o 


 -11   3   5     9530.15     9413.51     80.66 o 


  -9   3   5     5515.39     5540.92     76.84 o 


  -7   3   5      342.32      409.40     48.44 o 


  -5   3   5      369.24      414.32     67.76 o 


  -3   3   5     4911.88     4738.00    176.78 o 


  -1   3   5     7773.23     7706.69    113.50 o 


   1   3   5     9412.65     8685.78    156.81 o 


   3   3   5     3767.39     3670.14     85.29 o 


   5   3   5    11284.92    11251.32     99.50 o 


   7   3   5    10950.96    10399.38    152.35 o 


   9   3   5    14911.10    14935.07    187.41 o 


  11   3   5    11133.46    10900.94    299.36 o 


  13   3   5     2035.87     1958.34    154.11 o 


  15   3   5       81.35       92.29     81.12 o 


  17   3   5       83.95      103.85     61.09 o 


  19   3   5      174.04      212.41     89.86 o 


 -26   4   5      921.89      871.07    147.70 o 


 -24   4   5     1479.89     1156.37    136.48 o 


 -22   4   5      504.92      509.92     70.01 o 


 -20   4   5      311.82      395.81     65.46 o 


 -18   4   5      774.54      538.42     61.18 o 


 -16   4   5      737.46      860.59     67.45 o 


 -14   4   5      122.70      189.14     52.53 o 


 -12   4   5     1157.02     1135.15     48.34 o 


 -10   4   5     5536.75     5747.72     89.87 o 


  -8   4   5    13116.36    12439.40    136.50 o 


  -6   4   5    14903.65    14375.62    309.64 o 


  -4   4   5     2821.97     2752.95     93.93 o 


  -2   4   5    22202.03    22463.24    209.04 o 


   0   4   5       29.94       98.30     47.96 o 


   2   4   5      117.74      149.09     55.44 o 


   4   4   5      518.73      573.78     61.02 o 


   6   4   5       14.69      135.27     80.14 o 


   8   4   5      969.79      963.73    101.40 o 


  10   4   5      707.34      994.62    112.15 o 


  12   4   5     5882.33     5635.34    159.77 o 


  14   4   5     2522.41     2371.96    123.20 o 


  16   4   5     1001.54      819.73     77.48 o 


  18   4   5      250.56      240.89     66.35 o 


 -23   5   5      387.11      415.10     94.43 o 


 -21   5   5      133.40      176.81     55.91 o 


 -19   5   5      173.09      203.90     52.86 o 


 -17   5   5     2293.31     2279.48     94.54 o 


 -15   5   5     2387.73     2307.95     87.94 o 


 -13   5   5     4109.00     3848.00    261.85 o 


 -11   5   5     2018.75     1901.19    180.18 o 


  -9   5   5     2210.25     2267.00     98.97 o 


  -7   5   5     1719.96     1765.49    118.73 o 


  -5   5   5     1263.79     1176.41     45.01 o 


  -3   5   5      109.44      149.31     33.60 o 


  -1   5   5     9913.19     9616.31    254.02 o 


   1   5   5    11221.64    10501.27    121.60 o 


   3   5   5     8144.17     7730.43    129.95 o 


   5   5   5     4267.78     4001.10    107.06 o 


   7   5   5     2852.78     2733.77    145.13 o 


   9   5   5     2623.69     2622.81    170.55 o 


  11   5   5     3081.08     2806.93    171.04 o 


  13   5   5      160.39      428.34     80.10 o 


  15   5   5        0.66      172.97     70.46 o 


  17   5   5       55.89      195.09     76.42 o 


 -22   6   5      112.78      149.84     80.33 o 


 -20   6   5       30.07      229.66     93.67 o 


 -18   6   5      440.31      546.30    127.99 o 


 -16   6   5      996.32     1057.48    146.18 o 


 -14   6   5      132.71      390.37    195.88 o 


 -12   6   5      548.02      846.44    147.19 o 


 -10   6   5      215.15      270.22     65.30 o 


  -8   6   5       53.08      178.59     62.58 o 


  -6   6   5        9.62       83.48     50.46 o 


  -4   6   5      150.90      131.85     67.93 o 


  -2   6   5      518.70      770.27    118.36 o 


   0   6   5     2980.18     2891.94    193.42 o 


   2   6   5      529.56      611.20     72.70 o 


   4   6   5      171.11      235.40     71.29 o 


   6   6   5      416.85      383.39     74.18 o 


   8   6   5      965.97      798.04     99.35 o 


  10   6   5        5.15      105.32     71.36 o 


  12   6   5        2.45       97.68     75.33 o 


  14   6   5       25.49      128.00     69.33 o 


 -19   7   5        3.99      133.35     89.31 o 


 -17   7   5       96.06      196.53     81.53 o 


 -15   7   5      168.94      200.97     66.35 o 


 -13   7   5      101.03       54.89     55.90 o 


 -11   7   5       12.05      240.34     89.71 o 


  -9   7   5      183.41      118.81     53.70 o 


  -7   7   5       15.58      110.14     56.40 o 


  -5   7   5        3.69      120.42     73.78 o 


  -3   7   5      268.80      368.81    145.86 o 


  -1   7   5      165.88      185.48     72.42 o 


   1   7   5      422.55      211.00     59.95 o 


   3   7   5       46.76       39.52     45.43 o 


   5   7   5       88.16      154.88     81.75 o 


   7   7   5      498.87      479.01    105.45 o 


   9   7   5      608.27      416.33    110.17 o 


  11   7   5      178.69      295.78    102.22 o 


 -14   8   5      359.51      215.40     75.32 o 


 -12   8   5      542.30      563.81     92.52 o 


 -10   8   5      387.77      314.33     86.53 o 


  -8   8   5      227.41      238.49     70.20 o 


  -6   8   5     1297.06     1232.78    133.35 o 


  -4   8   5     2707.89     2172.71    168.13 o 


  -2   8   5     1931.32     1749.34    126.42 o 


   0   8   5     1540.94     1445.30    135.46 o 


   2   8   5       90.35       91.14     73.91 o 


   4   8   5       14.46       76.48     64.53 o 


   6   8   5        9.83      120.89     80.03 o 


 -28   0   6       16.56      156.71    111.54 o 


 -26   0   6      351.44      338.49    132.43 o 


 -24   0   6       66.37      116.81     98.54 o 


 -22   0   6     1715.18     1709.09    143.85 o 


 -20   0   6     4093.99     3946.18    187.16 o 


 -18   0   6     4288.98     4368.38    252.44 o 


 -16   0   6     3528.29     3574.14    142.09 o 


 -14   0   6    13803.68    12992.76    647.24 o 


 -12   0   6    14570.31    14081.45    181.89 o 


 -10   0   6     8605.37     7653.82    185.03 o 


  -8   0   6    23345.08    23719.47    154.92 o 


  -6   0   6     8823.08     8820.58    140.73 o 


  -4   0   6      124.97       80.50     52.39 o 


  -2   0   6     4140.75     4463.60     66.30 o 


   2   0   6    24429.60    24641.33   1265.91 o 


   4   0   6    14425.88    13260.81    898.17 o 


   6   0   6     9709.10     8494.99    781.53 o 


   8   0   6     2311.34     2128.39    147.90 o 


  10   0   6     3466.95     3703.94    170.75 o 


  12   0   6      315.34      712.49    177.48 o 


  14   0   6     5748.57     5532.67    214.50 o 


  16   0   6      168.25      172.98     99.48 o 


  18   0   6        0.21      131.91    159.85 o 


  20   0   6      280.92      373.93    181.88 o 


 -29   1   6      326.67      290.30     81.80 o 


 -27   1   6      535.62      518.66     90.30 o 


 -25   1   6      791.57      780.90    105.91 o 


 -23   1   6      456.31      363.80     72.20 o 


 -21   1   6     3514.55     3514.23    130.33 o 


 -19   1   6      176.67      506.59     66.85 o 


 -17   1   6       40.80       16.41     32.95 o 


 -15   1   6       12.51       91.74     27.49 o 


 -13   1   6      244.69      376.55     69.27 o 


 -11   1   6      220.75      605.38     43.40 o 


  -9   1   6     1904.60     2253.68     77.20 o 


  -7   1   6     4036.23     4202.36     96.39 o 


  -5   1   6    11328.19    10786.64    280.55 o 


  -3   1   6    11758.67    11306.56    192.84 o 


  -1   1   6    22556.90    22701.90    388.81 o 


   1   1   6    42085.35    42175.88    819.68 o 


   3   1   6     2157.61     2391.68    130.89 o 


   5   1   6       65.92      277.82    119.55 o 


   7   1   6      137.44      298.24     55.77 o 


   9   1   6      401.63      484.77     80.48 o 


  11   1   6     2172.39     2138.33     79.16 o 


  13   1   6     1909.43     2200.73    112.09 o 


  15   1   6      832.79      987.37    127.26 o 


  17   1   6     1733.81     1502.19    108.11 o 


  19   1   6      826.76      707.85    143.33 o 


 -28   2   6       89.74      124.27     68.27 o 


 -26   2   6      297.10      345.34     85.10 o 


 -24   2   6       40.99      114.36     55.33 o 


 -22   2   6     1662.73     1733.55    114.90 o 


 -20   2   6     4441.64     4441.10    133.71 o 


 -18   2   6        4.36      182.83     72.03 o 


 -16   2   6     2048.96     1847.97    121.10 o 


 -14   2   6     6974.85     6968.32    142.42 o 


 -12   2   6     6105.28     5572.97     75.36 o 


 -10   2   6    27503.03    29686.78    194.38 o 


  -8   2   6     1052.54     1440.87    150.58 o 


  -6   2   6     1031.49     1165.85    165.57 o 


  -4   2   6     4942.04     5583.29    311.39 o 


  -2   2   6     6797.60     6835.11    126.78 o 


   0   2   6     8956.99     9633.90    141.28 o 


   2   2   6     2782.79     3545.53    275.87 o 


   4   2   6      899.12      755.32     58.85 o 


   6   2   6     3827.15     3876.90    217.31 o 


   8   2   6     6549.91     6119.63    153.88 o 


  10   2   6     2600.89     2483.72    127.37 o 


  12   2   6     4149.05     4138.92    382.88 o 


  14   2   6     1509.84     1397.20    165.84 o 


  16   2   6      226.68      461.23    178.25 o 


  18   2   6      390.68      575.90    116.28 o 


  20   2   6      215.04      227.55     95.79 o 


 -27   3   6       67.15       88.44     73.89 o 


 -25   3   6      129.92      142.89     70.89 o 


 -23   3   6     1987.98     1676.66    189.10 o 


 -19   3   6      398.76      898.81     73.28 o 


 -17   3   6        6.80       79.08     40.04 o 


 -15   3   6      423.63      493.99     57.14 o 


 -13   3   6        0.48      103.83     32.12 o 


 -11   3   6      233.24      680.80     55.21 o 


  -9   3   6      681.72      867.46     83.09 o 


  -7   3   6      182.15      296.87     36.17 o 


  -5   3   6     1532.98     1799.82     64.76 o 


  -3   3   6      310.08      486.16     79.29 o 


  -1   3   6     6702.24     7368.00     78.59 o 


   1   3   6      136.87       98.40     26.64 o 


   3   3   6       51.52      137.05     26.13 o 


   5   3   6       22.33       47.90     38.94 o 


   7   3   6      512.34      868.58     73.56 o 


  11   3   6      175.46      423.36    112.67 o 


  13   3   6      175.64      315.00     80.44 o 


  15   3   6       96.28      271.86     74.33 o 


  17   3   6        5.61      102.73     64.96 o 


  19   3   6        4.97       70.65     76.27 o 


 -26   4   6       10.32      119.03     64.85 o 


 -24   4   6      535.04      428.58     75.34 o 


 -22   4   6        0.41      127.61     50.14 o 


 -20   4   6     1346.99     1077.42     68.26 o 


 -18   4   6      152.47      337.47     55.63 o 


 -16   4   6       68.90      156.19     47.20 o 


 -14   4   6       39.79       93.48     34.22 o 


 -12   4   6      870.56      904.12     60.05 o 


 -10   4   6     2726.96     2518.55    109.30 o 


  -8   4   6     3203.21     2970.88     78.37 o 


  -6   4   6     2601.72     2428.60     70.20 o 


  -4   4   6     1482.99     1673.46    139.49 o 


  -2   4   6     4378.01     4324.14    165.81 o 


   0   4   6      269.23      647.09     72.19 o 


   2   4   6     2671.37     2845.13    203.14 o 


   4   4   6      525.85      573.97    117.77 o 


   6   4   6       99.74      329.95     90.91 o 


   8   4   6       38.48      118.85     62.40 o 


  10   4   6      313.72      462.95     94.08 o 


  12   4   6      208.85      410.55     92.91 o 


  14   4   6      155.69      262.84     72.89 o 


  16   4   6      400.89      489.77     90.90 o 


  18   4   6      179.68      264.35    100.53 o 


 -23   5   6     1003.28     1049.51     99.02 o 


 -21   5   6      120.74      303.67     68.98 o 


 -19   5   6      124.06      174.51     56.10 o 


 -17   5   6        6.73       73.05     44.04 o 


 -15   5   6      493.00      525.68     66.03 o 


 -13   5   6       49.27      304.18     48.06 o 


 -11   5   6      126.73      464.67    114.66 o 


  -9   5   6     1830.58     1917.72    188.51 o 


  -7   5   6     6248.64     6332.45    112.75 o 


  -5   5   6     6749.41     6510.79     91.19 o 


  -3   5   6     8682.43     8312.05    123.37 o 


  -1   5   6     2743.74     2572.83    151.02 o 


   1   5   6       22.49       93.05     43.64 o 


   3   5   6      764.61      611.16     60.54 o 


   5   5   6      568.59      494.00    113.34 o 


   7   5   6      380.92      317.49    100.95 o 


   9   5   6      227.37      244.56     71.78 o 


  11   5   6      809.25      567.83     87.15 o 


  13   5   6      332.40      319.26     81.26 o 


  15   5   6      478.56      457.67    127.39 o 


 -22   6   6     1677.61     1681.28    165.73 o 


 -20   6   6     1083.52     1304.97    223.11 o 


 -18   6   6     1916.44     2018.48    198.08 o 


 -16   6   6     4213.81     4360.41    204.57 o 


 -14   6   6     4548.60     5121.29    463.79 o 


 -12   6   6     3209.74     4134.21    665.10 o 


 -10   6   6     2277.70     2542.18    142.37 o 


  -8   6   6     2735.38     3330.45    206.69 o 


  -6   6   6     2111.27     1948.23    186.80 o 


  -4   6   6      249.66      257.35     60.07 o 


  -2   6   6      183.07      180.44     79.45 o 


   0   6   6    13816.28    13686.81    187.38 o 


   2   6   6     6170.79     6120.78    144.64 o 


   4   6   6     6684.67     6368.97    182.34 o 


   6   6   6     2803.14     2849.38    254.90 o 


   8   6   6     1022.50     1378.53    195.42 o 


  10   6   6      928.94     1055.43    118.00 o 


  12   6   6      348.33      195.85     90.67 o 


  14   6   6        0.63       93.72     77.97 o 


 -19   7   6     1107.69      895.74    110.67 o 


 -17   7   6      802.28      633.98    121.09 o 


 -15   7   6      113.34      168.21     63.79 o 


 -13   7   6      118.33      164.32     65.91 o 


 -11   7   6     1788.40     1614.77    129.21 o 


  -9   7   6     1043.33     1037.34    113.07 o 


  -7   7   6      848.84      824.12    112.98 o 


  -5   7   6     4346.72     4130.11    150.77 o 


  -3   7   6     1300.10     1321.25    256.19 o 


  -1   7   6     5425.25     5299.65    194.03 o 


   1   7   6     3423.43     3548.84    168.14 o 


   3   7   6      390.83      704.44    173.92 o 


   5   7   6      354.50      386.10    101.47 o 


   7   7   6       83.23      104.84     76.68 o 


   9   7   6      123.10      216.17    110.53 o 


 -14   8   6     1125.21      848.57    107.38 o 


 -12   8   6      603.22      475.91     95.09 o 


 -10   8   6      165.61      173.03     85.19 o 


  -8   8   6      258.82      342.80     88.86 o 


  -6   8   6      110.16      127.46     64.92 o 


  -4   8   6        9.68      101.28     58.30 o 


  -2   8   6        7.83       79.29     65.27 o 


   0   8   6      308.40      374.10    102.56 o 


   2   8   6     2577.14     2419.94    155.40 o 


   4   8   6      601.70      631.15    108.43 o 


 -29   1   7       40.39      189.77     79.42 o 


 -27   1   7       12.67      337.77     93.61 o 


 -25   1   7        3.51      254.89     73.94 o 


 -23   1   7      157.54      288.47     67.78 o 


 -21   1   7     1515.00     1543.18    156.08 o 


 -19   1   7     4444.01     4305.77    261.85 o 


 -17   1   7      202.25      310.12     39.66 o 


 -15   1   7     2330.89     2338.44     77.02 o 


 -13   1   7     1163.64     1677.36     65.16 o 


  -9   1   7     1514.12     2002.96     86.72 o 


  -7   1   7      223.53      925.18    139.93 o 


  -5   1   7      120.59      175.43     56.90 o 


  -3   1   7     5916.89     6162.52    608.02 o 


  -1   1   7     3123.69     3165.98     60.66 o 


   1   1   7     7601.77     8148.06    100.31 o 


   3   1   7     4534.95     4639.32    163.19 o 


   5   1   7      989.93     1445.07    131.17 o 


   7   1   7     1159.49     1244.41    104.70 o 


   9   1   7     1298.30     2015.22     89.25 o 


  11   1   7     1204.28     1123.43    119.07 o 


  13   1   7      841.25      824.95     78.91 o 


  15   1   7      578.56      661.34     98.23 o 


  17   1   7      165.38      189.25     79.61 o 


  19   1   7       32.97      220.39    114.24 o 


 -28   2   7      328.68      706.93    118.14 o 


 -26   2   7      410.55      813.83    112.19 o 


 -24   2   7      972.55      751.23     80.59 o 


 -22   2   7     1924.29     2085.80    117.23 o 


 -20   2   7    11512.56    11412.09    171.70 o 


 -18   2   7     2990.40     3070.66    209.70 o 


 -16   2   7      268.07      663.72    106.65 o 


  -8   2   7       30.32      894.49    203.12 o 


  -6   2   7     1007.80     1418.69    258.28 o 


  -4   2   7     5580.44     4718.00    189.65 o 


  -2   2   7     5386.34     4636.92    163.53 o 


   0   2   7    10412.06    10235.18    124.50 o 


   2   2   7    20820.96    21753.37    158.01 o 


   4   2   7     8799.68     8586.68    120.84 o 


   6   2   7     2285.59     2189.38     90.08 o 


   8   2   7      622.68     1015.16    103.90 o 


  12   2   7      160.58      408.94     72.06 o 


  14   2   7      552.83      460.11     66.81 o 


  16   2   7     2330.51     2326.01    507.47 o 


  18   2   7     1904.16     1730.81    557.38 o 


 -27   3   7      282.51      136.09     63.60 o 


 -25   3   7        0.48      115.44     61.89 o 


 -23   3   7       16.31       76.96     51.11 o 


 -21   3   7     2936.85     3130.29    105.92 o 


 -19   3   7     4620.45     4564.00    148.05 o 


 -17   3   7     2628.32     2785.76    109.11 o 


 -15   3   7     2370.60     2611.47     83.72 o 


 -13   3   7     3348.29     3442.60     75.57 o 


 -11   3   7     1366.86     1247.83     63.44 o 


  -9   3   7     3109.64     2996.92     80.77 o 


  -7   3   7     2551.05     2424.47     72.46 o 


  -5   3   7      218.54      252.80     40.13 o 


  -3   3   7      159.56      439.29     47.56 o 


  -1   3   7      711.36     1102.01     61.51 o 


   1   3   7      727.17      870.17     68.03 o 


   3   3   7      562.50      709.69    176.53 o 


   5   3   7     3432.27     3421.69    132.82 o 


   7   3   7     4611.85     4223.18    121.48 o 


   9   3   7     1640.83     1713.97    151.03 o 


  11   3   7      320.92      960.06     83.46 o 


  13   3   7       15.88      188.99     60.23 o 


  15   3   7      134.50      197.65     99.68 o 


  17   3   7      136.29      371.45    117.56 o 


 -26   4   7      873.22      899.11    114.00 o 


 -24   4   7     3061.55     2956.64    123.46 o 


 -22   4   7     7376.64     7296.10    215.92 o 


 -20   4   7     4225.43     4327.25    105.24 o 


 -18   4   7     3927.69     3841.75     93.82 o 


 -16   4   7      901.52      920.40     65.07 o 


 -14   4   7      124.88      565.78     83.78 o 


 -10   4   7     1089.83     1487.02    177.43 o 


  -8   4   7     4591.36     5699.82    358.91 o 


  -6   4   7    10925.01    10949.55    485.95 o 


  -4   4   7    10501.44    11038.39    320.27 o 


  -2   4   7    15197.70    15024.30    201.48 o 


   0   4   7     5411.37     5311.82    163.46 o 


   2   4   7     4582.59     4586.58    158.31 o 


   4   4   7     2005.23     2101.35    167.72 o 


   6   4   7      412.82      767.05    179.13 o 


   8   4   7      176.26      785.39    124.28 o 


  12   4   7     2530.83     3457.58    140.79 o 


  14   4   7     1987.43     2305.10    125.46 o 


  16   4   7     1214.77     1144.23    129.51 o 


 -23   5   7        1.46      265.23     75.28 o 


 -21   5   7      502.13      475.92     66.39 o 


 -19   5   7      391.87      493.26     71.03 o 


 -17   5   7      373.96      490.65     62.66 o 


 -15   5   7      672.17      887.79     80.69 o 


 -13   5   7     4962.17     5016.45    838.51 o 


 -11   5   7     1553.21     1835.97     68.84 o 


  -9   5   7     1740.98     1442.68    219.85 o 


  -7   5   7      378.46      397.70     71.83 o 


  -5   5   7        3.55       59.92     31.41 o 


  -3   5   7      440.94      382.73     61.09 o 


  -1   5   7       54.76      334.91     66.76 o 


   1   5   7     3236.62     3319.03     80.18 o 


   3   5   7     3939.22     4643.17    227.17 o 


   5   5   7     1161.75     1148.39    116.28 o 


   7   5   7     1168.42     1224.03    116.11 o 


   9   5   7        5.75       96.33     68.25 o 


  11   5   7      211.55      245.68     77.57 o 


  13   5   7       34.12       64.15     58.67 o 


  15   5   7      100.42      112.26     66.63 o 


 -22   6   7      355.18      452.52     89.03 o 


 -20   6   7      722.25      718.09    177.59 o 


 -18   6   7      977.42     1187.61    156.62 o 


 -16   6   7      193.16      362.92     80.78 o 


 -14   6   7      266.33      335.62     89.59 o 


 -12   6   7       34.13      262.08    231.98 o 


 -10   6   7      313.75      760.48    107.53 o 


  -8   6   7       44.64      182.90     89.54 o 


  -6   6   7      605.44      784.90     94.37 o 


  -4   6   7     2481.09     2476.63    119.75 o 


  -2   6   7       38.27      231.94     91.88 o 


   0   6   7     2409.72     2507.99    109.21 o 


   2   6   7      425.44      466.39     72.52 o 


   4   6   7       45.00      126.19     64.40 o 


   6   6   7        4.93       84.37     60.49 o 


   8   6   7      176.49      230.05     87.43 o 


  10   6   7        1.51      134.27     73.10 o 


  12   6   7        0.59      118.17     83.40 o 


 -19   7   7      124.15      323.73     99.02 o 


 -17   7   7      786.12      880.00    130.38 o 


 -15   7   7      921.52      759.61    210.70 o 


 -13   7   7      661.76      394.25     97.54 o 


 -11   7   7       52.00      211.12    119.10 o 


  -9   7   7       10.12       74.95     56.76 o 


  -7   7   7      977.83      961.96    194.58 o 


  -5   7   7      271.74      342.92     99.18 o 


  -3   7   7      528.73      645.13    115.31 o 


  -1   7   7       12.71       83.94     60.82 o 


   1   7   7       62.24      105.72     98.32 o 


   3   7   7       12.82       75.09     69.35 o 


   5   7   7       42.80      141.81     69.62 o 


   7   7   7        0.58      103.37     73.89 o 


   9   7   7      102.89      175.52     96.41 o 


 -12   8   7      568.93      429.25    107.04 o 


 -10   8   7     1348.25     1210.87    156.47 o 


  -8   8   7      120.86      423.32    123.89 o 


  -6   8   7       38.29      275.29     98.54 o 


  -4   8   7      878.07      919.11    126.69 o 


  -2   8   7     1369.96     1267.58    171.31 o 


   0   8   7     3337.76     3254.93    164.10 o 


   2   8   7      282.77      381.61    108.70 o 


 -28   0   8      106.38       74.77     85.46 o 


 -26   0   8       17.98       67.67     90.09 o 


 -24   0   8       88.11       91.64     85.97 o 


 -22   0   8     4144.77     4143.35    181.27 o 


 -20   0   8    14355.28    13375.13    241.61 o 


 -18   0   8     2102.24     1742.80    301.83 o 


 -16   0   8     2691.25     2966.80    141.12 o 


 -14   0   8     6265.83     5809.63    136.08 o 


 -12   0   8    14755.65    13730.49    195.45 o 


  -8   0   8     7626.89     7343.33     92.99 o 


  -6   0   8    16068.78    15622.84    440.04 o 


  -4   0   8    15144.33    15414.75    180.22 o 


  -2   0   8      727.54      927.84     56.52 o 


   0   0   8     7531.18     8499.26    256.90 o 


   2   0   8      182.66      291.55     43.13 o 


   4   0   8     8583.20     8402.60    991.90 o 


   6   0   8     7895.75     8034.73    768.93 o 


   8   0   8     6080.15     5447.46    777.96 o 


  10   0   8     6688.88     7199.85    347.11 o 


  12   0   8     1516.96     1512.55    154.61 o 


  14   0   8     3090.58     2880.25    171.03 o 


  16   0   8     1478.76     1282.52    144.63 o 


  18   0   8      380.65      271.16    161.99 o 


 -29   1   8      652.34      571.70    104.63 o 


 -27   1   8     1209.29     1083.90    101.18 o 


 -25   1   8     1406.76     1449.63    102.98 o 


 -23   1   8      930.10      911.41     91.15 o 


 -21   1   8     2456.40     2545.69    101.35 o 


 -19   1   8     2743.65     2517.85     91.46 o 


 -17   1   8      659.74      586.37     54.95 o 


 -15   1   8     1474.04     1642.63     70.49 o 


 -13   1   8      683.69      729.54     49.07 o 


 -11   1   8        5.61      123.15     40.96 o 


  -9   1   8      208.94      448.75     47.23 o 


  -7   1   8     7991.68     7668.40    282.79 o 


  -5   1   8    18867.88    17851.56    587.75 o 


  -3   1   8    20167.64    19053.28    696.43 o 


  -1   1   8    11361.88    10556.11    237.81 o 


   1   1   8     4193.65     3764.20     90.58 o 


   3   1   8     2174.32     1916.65     79.26 o 


   5   1   8       81.92      261.04     82.85 o 


   7   1   8      207.96      467.94    151.98 o 


   9   1   8      408.66      591.81    107.39 o 


  11   1   8     2033.71     1687.15    140.45 o 


  13   1   8     1208.56     1148.38    145.44 o 


  15   1   8     1019.16     1005.88     92.65 o 


  17   1   8     1195.77     1060.15    115.98 o 


 -28   2   8      209.83      351.96     95.52 o 


 -26   2   8      510.73      440.57     80.93 o 


 -24   2   8       79.77      164.96     64.99 o 


 -22   2   8     1452.45     1327.34    100.52 o 


 -20   2   8        3.21      296.72     61.22 o 


 -18   2   8      180.60      287.79     78.23 o 


 -16   2   8     2982.43     2881.81     86.74 o 


 -14   2   8     2362.54     2489.40    102.01 o 


 -12   2   8      498.68      435.22     39.55 o 


 -10   2   8     2662.32     2274.65     95.81 o 


  -8   2   8        2.91      146.51     48.54 o 


  -6   2   8     5086.97     4823.73    124.01 o 


  -4   2   8        3.49      115.23     41.02 o 


  -2   2   8      394.44      864.59    103.30 o 


   0   2   8       14.41      460.99    154.42 o 


   2   2   8        2.94      161.34     84.01 o 


   4   2   8      251.14      455.44    105.40 o 


   6   2   8      746.23      806.70     68.03 o 


   8   2   8     3018.60     2875.42     95.87 o 


  10   2   8      494.20      502.03     75.44 o 


  12   2   8      784.87      742.53     94.55 o 


  14   2   8      279.84      324.99     65.39 o 


  16   2   8      136.99      270.97     92.62 o 


 -27   3   8      177.68      248.42     77.89 o 


 -25   3   8      415.02      405.08     81.99 o 


 -23   3   8     1754.70     1585.42    100.02 o 


 -21   3   8      683.55      671.61     69.81 o 


 -19   3   8      408.75      363.85     58.66 o 


 -17   3   8      257.14      317.74     52.85 o 


 -15   3   8      139.89      420.39     48.76 o 


 -13   3   8       15.44      278.33     53.14 o 


 -11   3   8      111.10      159.48     39.83 o 


  -9   3   8      876.36     1133.22     68.87 o 


  -7   3   8     2379.30     2477.29     84.95 o 


  -5   3   8     2204.56     2320.95     57.53 o 


  -3   3   8     2504.14     2106.82     61.75 o 


  -1   3   8      331.74      436.87     46.24 o 


   1   3   8      633.41      637.21     75.63 o 


   3   3   8     1109.18      908.27     83.77 o 


   5   3   8      193.51      312.61     51.38 o 


   7   3   8        7.79      174.08     61.47 o 


   9   3   8       43.88       62.96     49.23 o 


  11   3   8        6.07      158.53     51.14 o 


  13   3   8     1198.19     1310.22    134.72 o 


  15   3   8      156.65      188.19     79.40 o 


  17   3   8       21.03      141.57     83.44 o 


 -26   4   8       27.87      146.08     76.03 o 


 -24   4   8       77.75      276.30     72.03 o 


 -20   4   8       71.41      394.57     76.74 o 


 -18   4   8       25.20       69.39     38.26 o 


 -16   4   8      706.72      603.62     88.03 o 


 -14   4   8       71.48       56.60     30.78 o 


 -12   4   8       30.12      107.10     46.06 o 


 -10   4   8     3297.99     3102.71    184.38 o 


  -8   4   8     4987.97     5138.92    254.45 o 


  -6   4   8     2212.67     2183.46     78.86 o 


  -4   4   8      594.74      647.50     98.63 o 


  -2   4   8      177.34      383.43     38.97 o 


   0   4   8      417.71      506.01     43.87 o 


   2   4   8      270.78      389.80     79.36 o 


   4   4   8       27.42      184.35    154.58 o 


   6   4   8      282.50      479.87    317.80 o 


   8   4   8      100.49      277.73     67.68 o 


  10   4   8      484.99      383.70     77.12 o 


  12   4   8      472.66      599.81     91.16 o 


  14   4   8      119.45      381.70     99.44 o 


 -25   5   8      434.59      375.36    103.47 o 


 -23   5   8     1343.01     1352.33     98.71 o 


 -21   5   8      978.98      893.54     89.89 o 


 -19   5   8      728.11      889.69     88.05 o 


 -17   5   8      624.66      581.62     77.29 o 


 -15   5   8      770.47      702.89    171.49 o 


 -13   5   8       47.58      227.01     37.46 o 


 -11   5   8      320.14      236.67     41.40 o 


  -9   5   8     1435.36     1584.40    232.36 o 


  -7   5   8     4802.80     4711.99    197.61 o 


  -5   5   8      694.57      908.62    114.27 o 


  -3   5   8     2172.06     1927.84    132.96 o 


  -1   5   8     2534.63     2471.85     69.19 o 


   1   5   8      707.53      729.49     92.71 o 


   3   5   8      555.74      566.77     72.87 o 


   5   5   8       96.75      264.43    102.44 o 


   7   5   8      240.37      292.34     71.35 o 


   9   5   8      163.31      223.64     77.67 o 


  11   5   8      619.37      619.42    100.69 o 


  13   5   8      809.21      752.03    118.85 o 


 -22   6   8        0.27      198.97    127.60 o 


 -20   6   8       73.81      375.58    127.02 o 


 -18   6   8      134.44      376.83    134.79 o 


 -16   6   8      630.28      652.57    160.41 o 


 -14   6   8     1165.44     1324.19    231.01 o 


 -12   6   8     4106.16     3608.04    360.93 o 


 -10   6   8     2756.33     2263.93    188.17 o 


  -8   6   8     1106.98      889.27    108.99 o 


  -6   6   8      977.15      793.88     93.46 o 


  -4   6   8      107.68       95.70     56.74 o 


  -2   6   8      143.88      173.78     53.93 o 


   0   6   8      768.02      906.12    119.36 o 


   2   6   8      875.89      790.57     95.22 o 


   4   6   8     2714.48     2454.77    179.34 o 


   6   6   8      519.22      555.80     81.41 o 


   8   6   8      699.22      648.86    105.74 o 


  10   6   8      498.59      359.49    116.71 o 


 -17   7   8     1890.75     1948.79    156.38 o 


 -15   7   8      174.64      163.56    115.04 o 


 -13   7   8       29.26       98.51     79.50 o 


 -11   7   8     2285.72     1972.83    188.28 o 


  -9   7   8     4391.57     4176.29    195.30 o 


  -7   7   8      218.16      260.56    105.84 o 


  -5   7   8     1183.24      941.71     90.02 o 


  -3   7   8      281.96      288.17     69.00 o 


  -1   7   8     1819.54     1725.95    113.50 o 


   1   7   8     3711.98     3478.76    220.65 o 


   3   7   8      706.68      708.01    100.53 o 


   5   7   8        1.40      128.20     82.17 o 


   7   7   8      126.23      115.52     81.91 o 


 -12   8   8      533.01      248.77    115.67 o 


 -10   8   8      245.88      194.92    126.75 o 


  -8   8   8      111.38      181.67     82.72 o 


  -6   8   8     1501.24     1379.50    126.96 o 


  -4   8   8      197.14      271.99    115.08 o 


  -2   8   8      102.01      226.32    128.66 o 


   0   8   8      448.16      402.25    140.59 o 


 -29   1   9      102.95      129.29     66.14 o 


 -27   1   9       39.63      163.01     64.34 o 


 -25   1   9      297.82      339.19     78.76 o 


 -23   1   9      390.06      357.36     68.27 o 


 -21   1   9     4334.18     3906.05    135.86 o 


 -19   1   9      151.60      259.90     54.78 o 


 -17   1   9      247.25      236.88     45.34 o 


 -15   1   9     3772.36     3600.90    115.48 o 


 -13   1   9     3310.96     3626.06    127.97 o 


 -11   1   9     2528.44     2501.93     74.13 o 


  -9   1   9        9.34      118.75     46.84 o 


  -7   1   9     1013.77     1006.44     83.63 o 


  -5   1   9     2467.41     2276.98     90.71 o 


  -3   1   9     4945.81     4861.83    517.54 o 


  -1   1   9        6.25      173.61     31.29 o 


   1   1   9     2241.51     2216.72     66.83 o 


   3   1   9     1334.73     1365.48     83.69 o 


   5   1   9     2492.86     2317.57     99.16 o 


   7   1   9     2543.76     2462.50    180.33 o 


   9   1   9     4535.88     4312.04    137.44 o 


  11   1   9      782.58      635.27     77.08 o 


  13   1   9      489.32      540.45     89.38 o 


  15   1   9      254.54      375.86    101.04 o 


  17   1   9      361.55      397.59    100.57 o 


 -28   2   9       32.04      121.93     71.74 o 


 -26   2   9      252.45      405.32     76.19 o 


 -24   2   9      403.36      402.28     80.29 o 


 -22   2   9       16.06       70.59     51.86 o 


 -20   2   9     1743.96     1587.86     99.00 o 


 -18   2   9     3185.95     3166.40     95.08 o 


 -16   2   9      691.68      918.71    135.02 o 


 -14   2   9      788.86      792.19     52.01 o 


 -12   2   9      435.70      576.35     55.07 o 


 -10   2   9     3855.14     3805.59    152.52 o 


  -8   2   9       46.25      193.04     48.84 o 


  -6   2   9     1045.32      798.94     52.93 o 


  -4   2   9      572.23      583.34     54.83 o 


  -2   2   9     1828.79     1896.49    120.70 o 


   0   2   9     2585.04     2667.44    144.57 o 


   2   2   9     8883.71     8895.73    247.13 o 


   4   2   9     7344.73     7334.73    164.92 o 


   6   2   9     3482.04     3504.79    108.09 o 


   8   2   9      293.57      493.41    141.29 o 


  10   2   9      424.13      501.47     89.48 o 


  12   2   9     2019.99     1815.99    103.29 o 


  14   2   9      181.33      264.38     87.83 o 


  16   2   9     1053.35      958.23    106.12 o 


 -27   3   9      844.31      796.75    130.93 o 


 -25   3   9      881.83      935.97     87.06 o 


 -23   3   9      383.73      385.35     75.76 o 


 -21   3   9       19.47      117.21     42.58 o 


 -19   3   9      101.55      288.56     57.25 o 


 -17   3   9     3328.03     3338.01     89.51 o 


 -15   3   9     4417.82     3875.29    206.31 o 


 -13   3   9     3907.22     3412.69     81.68 o 


 -11   3   9     6936.95     6914.44    123.25 o 


  -9   3   9     4866.39     4636.68    141.99 o 


  -7   3   9     5079.87     4835.04    129.93 o 


  -5   3   9     3813.17     3535.75     80.12 o 


  -3   3   9     1213.31     1094.99     64.52 o 


  -1   3   9      602.85      775.07     48.10 o 


   1   3   9     1753.31     1707.36     79.93 o 


   3   3   9       58.01       86.77     52.72 o 


   5   3   9     3766.07     3600.33    117.13 o 


   7   3   9     4032.49     3796.87    152.45 o 


   9   3   9     4520.66     4321.36    137.83 o 


  11   3   9     9849.08     8884.68    310.19 o 


  13   3   9     1402.23     1304.16    143.45 o 


  15   3   9      479.15      438.52    103.47 o 


 -26   4   9      429.79      344.47     96.28 o 


 -24   4   9     1322.63     1381.22    116.37 o 


 -22   4   9     1364.77     1257.52     96.83 o 


 -20   4   9      710.77      590.59     66.20 o 


 -18   4   9      101.18      144.55     57.90 o 


 -16   4   9      148.44      143.44     50.17 o 


 -14   4   9       79.43      148.17     43.81 o 


 -12   4   9      284.89      411.15     70.46 o 


 -10   4   9     1571.45     1727.74     74.54 o 


  -8   4   9     5824.25     5500.04    110.90 o 


  -6   4   9     3102.64     2797.83     78.49 o 


  -4   4   9     2257.65     2028.27     99.08 o 


  -2   4   9     2105.81     2028.92     64.33 o 


   0   4   9     1359.24     1370.30     99.90 o 


   2   4   9      701.72      667.60     72.44 o 


   4   4   9     1208.92     1026.87    143.15 o 


   6   4   9      212.83      263.81    112.98 o 


   8   4   9      110.92      158.07     57.24 o 


  10   4   9      315.19      396.78     88.97 o 


  12   4   9      519.72      629.37    111.48 o 


  14   4   9     2039.94     2192.18    155.37 o 


 -23   5   9       50.69       61.35     54.87 o 


 -21   5   9       18.07      108.14     55.95 o 


 -19   5   9       26.90      126.63     60.75 o 


 -17   5   9      329.64      240.06    100.11 o 


 -15   5   9     1629.13     1581.30     79.29 o 


 -13   5   9     2362.88     1940.61     76.32 o 


 -11   5   9     2246.85     2182.75    106.67 o 


  -9   5   9     3043.59     3197.50    105.60 o 


  -7   5   9       71.12      156.79     86.79 o 


  -5   5   9     2306.80     2415.61     72.21 o 


  -3   5   9       58.19      111.87     36.21 o 


  -1   5   9      471.76      356.26     60.07 o 


   1   5   9      785.87      814.03     67.72 o 


   3   5   9     1788.94     1713.69    109.54 o 


   5   5   9      851.70      786.84     83.71 o 


   7   5   9      111.18      162.63     98.26 o 


   9   5   9      299.03      291.27     79.25 o 


  11   5   9      684.25      643.29    145.73 o 


 -22   6   9       12.24       75.09     91.92 o 


 -20   6   9       17.88      187.24    181.23 o 


 -18   6   9      331.31      204.15     98.43 o 


 -16   6   9      178.52      277.53     96.20 o 


 -14   6   9       79.91      270.71    330.05 o 


 -12   6   9        1.01      168.79    156.91 o 


 -10   6   9     1644.19     1597.88    148.75 o 


  -8   6   9      358.75      370.21     87.92 o 


  -6   6   9      146.63      136.08     80.35 o 


  -4   6   9      791.04      708.00     88.42 o 


  -2   6   9       14.39       46.75     59.25 o 


   0   6   9      572.68      664.47     94.87 o 


   2   6   9      533.56      552.26     92.96 o 


   4   6   9      167.08      147.24     74.25 o 


   6   6   9       47.87       73.26     58.49 o 


   8   6   9      418.15      262.39     90.54 o 


 -17   7   9       77.50      190.82    108.48 o 


 -15   7   9       54.78      203.39     85.46 o 


 -13   7   9      722.38      518.92    125.25 o 


 -11   7   9        2.22      223.31    122.10 o 


  -9   7   9      334.53      255.90     95.06 o 


  -7   7   9     1009.34      758.28     89.64 o 


  -5   7   9     1059.36      756.43     88.32 o 


  -3   7   9       77.02       80.02     75.89 o 


  -1   7   9      380.45      382.57    115.61 o 


   1   7   9       40.97       29.74     73.34 o 


   3   7   9        0.04       51.90     80.59 o 


   5   7   9      189.42      159.10    119.11 o 


 -10   8   9      425.42      375.65    119.81 o 


  -8   8   9     1061.26      836.98    231.19 o 


  -6   8   9      211.25      329.04    130.25 o 


  -4   8   9      200.02      441.83    156.08 o 


  -2   8   9      139.13      133.97    108.69 o 


 -28   0  10      700.29      881.29    152.43 o 


 -26   0  10      266.87      503.68    136.33 o 


 -24   0  10      806.50     1467.16    628.37 o 


 -22   0  10      588.27     1066.24    101.51 o 


 -20   0  10     1022.06     1878.71    290.05 o 


 -16   0  10     1404.27     1870.91    120.98 o 


 -14   0  10     5953.21     5638.23    120.72 o 


 -12   0  10    24462.63    25098.29    189.12 o 


 -10   0  10    17300.85    17049.76    509.34 o 


  -8   0  10    20686.65    20785.89    630.79 o 


   2   0  10      517.05      958.75    152.97 o 


   4   0  10     3618.72     3583.86    159.07 o 


   6   0  10     8103.55     7470.68    823.10 o 


   8   0  10     4064.02     3399.04    254.07 o 


  10   0  10     5820.70     5624.90    432.84 o 


  12   0  10     1774.23     1665.62    188.61 o 


  14   0  10     1930.33     1885.53    277.13 o 


 -29   1  10      115.92      239.78     90.06 o 


 -27   1  10      222.58      409.42     99.81 o 


 -25   1  10      573.72      635.77     83.88 o 


 -23   1  10      331.80      612.96     78.12 o 


 -21   1  10     1255.34     1310.29    116.52 o 


 -19   1  10     1085.67     1295.93     80.73 o 


 -17   1  10     6475.39     6785.16    141.42 o 


 -15   1  10     7082.15     7762.97    243.72 o 


  -7   1  10     1923.29     2145.58    136.68 o 


  -5   1  10     8077.27     8199.06    238.29 o 


  -3   1  10    16498.32    15536.91    660.11 o 


  -1   1  10    16813.44    17762.81    205.06 o 


   1   1  10     4402.45     5165.78    188.09 o 


   3   1  10     3200.03     4159.74    169.31 o 


   5   1  10     1260.46     1354.67    162.19 o 


   7   1  10      542.10      801.91    282.49 o 


   9   1  10      847.22      841.47    214.18 o 


  11   1  10       18.50      347.52     75.69 o 


  13   1  10      246.93      434.50    151.91 o 


  15   1  10      176.93      237.69    103.20 o 


 -28   2  10      182.25      426.67    115.80 o 


 -26   2  10     1002.34     1217.37    122.78 o 


 -24   2  10      591.58      738.45     91.63 o 


 -22   2  10        5.84      222.72     69.13 o 


 -20   2  10     4269.31     4311.76    114.85 o 


 -18   2  10      959.46      999.91    141.79 o 


 -16   2  10      868.09      977.93     50.69 o 


 -14   2  10      743.33      874.42     61.17 o 


 -12   2  10       92.00      249.96     72.72 o 


 -10   2  10     6788.60     7410.17    141.54 o 


  -8   2  10     3953.13     3965.10    183.87 o 


  -6   2  10      868.71     1248.80    103.24 o 


  -2   2  10      884.18      935.35     50.69 o 


   0   2  10      250.48      530.40    214.68 o 


   2   2  10      498.25      898.21    210.29 o 


   4   2  10        7.62      621.92    197.70 o 


   6   2  10     1126.53     1648.77     79.81 o 


   8   2  10      715.32      939.44    104.30 o 


  10   2  10      330.03      599.42    115.54 o 


  12   2  10     3601.84     3217.49    125.06 o 


  14   2  10      305.36      360.27    122.33 o 


 -27   3  10       12.29      161.41     86.31 o 


 -25   3  10      170.17      373.10     94.54 o 


 -23   3  10       35.58       71.89     80.32 o 


 -21   3  10      223.70      344.73     80.78 o 


 -19   3  10     1018.83     1015.93     98.51 o 


 -17   3  10       33.26      403.99     78.04 o 


 -15   3  10       67.68      163.34     46.53 o 


 -13   3  10       43.64      111.29     38.77 o 


 -11   3  10       45.58      104.07     52.53 o 


  -9   3  10      358.54      612.31     82.88 o 


  -7   3  10     2237.10     2542.61    143.04 o 


  -5   3  10      670.13      842.63    124.91 o 


  -3   3  10       16.53      214.85     50.07 o 


  -1   3  10      326.19      395.23     49.51 o 


   1   3  10       25.96      166.68     55.80 o 


   3   3  10      428.66      754.50     98.94 o 


   5   3  10      295.52      392.99     87.32 o 


   7   3  10       16.29      152.40     62.05 o 


   9   3  10        4.20      235.86    109.66 o 


  11   3  10      405.67      672.81     84.63 o 


  13   3  10        5.63      271.73    101.30 o 


 -26   4  10      129.94      198.73     82.19 o 


 -24   4  10       48.48      413.82    113.25 o 


 -22   4  10       40.19      128.22     56.44 o 


 -20   4  10      217.99      359.28     76.55 o 


 -18   4  10      188.87      231.22     59.78 o 


 -16   4  10       47.37      206.41     66.77 o 


 -14   4  10      115.57      417.90     64.00 o 


 -12   4  10      606.08      629.46     65.36 o 


 -10   4  10     2532.47     2254.43     81.08 o 


  -8   4  10     3482.98     3813.10    103.26 o 


  -6   4  10     4585.42     4918.58    129.45 o 


  -4   4  10        0.43      628.11    185.64 o 


  -2   4  10      371.90      386.72     51.81 o 


   0   4  10     1188.73     1243.28     69.21 o 


   2   4  10      371.60      323.79     58.84 o 


   4   4  10      150.19      127.94     70.22 o 


   6   4  10      120.92      181.85    114.58 o 


   8   4  10       85.61      198.51    125.20 o 


  10   4  10      346.20      433.05    105.26 o 


  12   4  10      260.19      348.62    102.54 o 


 -23   5  10      591.04      626.03    100.39 o 


 -21   5  10     1072.31      921.69    121.31 o 


 -19   5  10      288.48      577.65     80.65 o 


 -17   5  10      145.20      299.93     50.13 o 


 -15   5  10       98.89      257.84     52.64 o 


 -13   5  10      312.72      703.29     74.09 o 


 -11   5  10      372.97      925.50     89.44 o 


  -9   5  10      363.02      697.82     86.75 o 


  -7   5  10     2876.08     3426.10    188.22 o 


  -5   5  10     2262.74     2302.39    140.96 o 


  -3   5  10     4598.10     4513.73    146.08 o 


  -1   5  10     2659.11     2556.18     97.10 o 


   1   5  10      885.27      921.11     81.92 o 


   3   5  10      605.95      718.96    133.75 o 


   5   5  10     1343.49     1408.55    149.54 o 


   7   5  10      538.60      754.08    107.40 o 


   9   5  10      358.45      412.77    209.05 o 


 -20   6  10      842.58      964.22    176.03 o 


 -18   6  10       61.45      177.42    114.49 o 


 -16   6  10      343.54      430.29    138.51 o 


 -14   6  10     1148.60     1328.36    156.81 o 


 -12   6  10     2820.38     2763.52    158.39 o 


 -10   6  10     4914.59     5240.59    159.92 o 


  -8   6  10     4527.80     4225.63    153.61 o 


  -2   6  10        4.79      443.15    124.93 o 


   0   6  10      154.47      277.43    108.30 o 


   2   6  10       52.19      103.27     75.03 o 


   4   6  10      535.37      504.33    130.44 o 


   6   6  10      481.15      620.84    138.53 o 


 -17   7  10     1092.89     1792.41    218.94 o 


 -15   7  10       80.45      450.04    115.22 o 


 -13   7  10       13.73      173.05    120.10 o 


 -11   7  10       29.26      302.78    133.33 o 


  -9   7  10     1768.25     1629.92    119.59 o 


  -7   7  10      308.70      263.19     80.61 o 


  -5   7  10      433.62      672.88    137.63 o 


  -3   7  10      874.98      673.71    125.06 o 


  -1   7  10      909.02      940.32    145.05 o 


   1   7  10     2131.41     2046.97    173.39 o 


   3   7  10     2314.06     2311.25    189.62 o 


 -29   1  11      236.90      293.13    104.09 o 


 -27   1  11      353.59      360.63     92.50 o 


 -25   1  11      414.55      147.07    113.76 o 


 -23   1  11      155.65      400.31     92.98 o 


 -21   1  11      264.99      266.70     65.19 o 


 -19   1  11       54.08      111.89     66.03 o 


 -17   1  11       75.14      199.05     57.79 o 


 -15   1  11     1376.39     1862.11    159.90 o 


 -13   1  11     3777.49     3943.82    101.72 o 


 -11   1  11     6510.47     6365.87    102.79 o 


  -9   1  11     2642.63     2461.01    107.14 o 


  -7   1  11     1133.30     1206.87    166.45 o 


  -5   1  11     2865.08     2886.69    164.18 o 


  -3   1  11     1814.58     1747.67     58.50 o 


  -1   1  11      726.08      648.95     53.12 o 


   1   1  11     1004.91      849.03     52.67 o 


   3   1  11      488.91      593.82     94.72 o 


   5   1  11      625.25      671.84     77.14 o 


   7   1  11     1262.18     1280.36    128.64 o 


   9   1  11     1982.03     1838.92    119.99 o 


  11   1  11      490.27      325.90     68.17 o 


  13   1  11      211.65      302.92    141.72 o 


 -28   2  11       56.06      200.46     96.59 o 


 -26   2  11      423.79      327.37     73.07 o 


 -24   2  11     1322.77     1212.16    108.50 o 


 -22   2  11     3337.40     3271.18    133.50 o 


 -20   2  11      823.08      773.00     93.82 o 


 -18   2  11     6056.84     5831.13    171.70 o 


 -16   2  11     4826.93     4641.21    140.86 o 


 -14   2  11     1367.44     1186.24    109.34 o 


 -12   2  11      782.63      953.99     82.90 o 


 -10   2  11      114.32      234.03     70.99 o 


  -8   2  11        3.26      112.80     49.05 o 


  -6   2  11      628.99      459.24     58.11 o 


  -4   2  11     1356.19     1007.89     75.62 o 


  -2   2  11     5384.92     4848.82    124.44 o 


   0   2  11     6707.29     6852.56    272.82 o 


   2   2  11     3150.90     3209.85    113.42 o 


   4   2  11     2384.14     2519.56    133.33 o 


   6   2  11     2487.77     2082.20    169.11 o 


   8   2  11      142.10      167.08     66.36 o 


  10   2  11      606.08      487.54     76.19 o 


  12   2  11      268.12      167.42     58.04 o 


 -27   3  11      713.53      804.31    120.07 o 


 -25   3  11      786.66      643.69     83.32 o 


 -23   3  11      861.46      949.39    129.13 o 


 -21   3  11      878.71      818.68    116.91 o 


 -19   3  11     1010.05      916.80     89.83 o 


 -17   3  11     2009.58     1791.82     76.52 o 


 -15   3  11     1139.35     1044.76     94.93 o 


 -13   3  11     2249.66     2330.70    108.53 o 


 -11   3  11     7254.98     7121.26    203.81 o 


  -9   3  11     9474.38     9749.07    280.12 o 


  -7   3  11    17039.12    16789.01    183.82 o 


  -5   3  11     3515.90     3378.62    181.71 o 


  -3   3  11     1705.47     1505.31    104.63 o 


  -1   3  11     1837.80     1625.11     98.35 o 


   1   3  11       60.47      268.01     82.05 o 


   3   3  11       15.75      124.97     72.40 o 


   5   3  11      255.66      205.15     58.19 o 


   7   3  11     2108.12     1680.18    190.66 o 


   9   3  11     1582.13     1559.19    119.20 o 


  11   3  11     2932.45     2606.66    120.90 o 


 -26   4  11        4.11      109.40     76.81 o 


 -24   4  11      999.73     1016.81    105.02 o 


 -22   4  11     3415.71     3207.49    242.45 o 


 -20   4  11     3104.36     2900.16    179.74 o 


 -18   4  11      100.47      246.41     67.62 o 


 -16   4  11      931.40      987.94     90.85 o 


 -14   4  11       93.62      148.33     56.50 o 


 -12   4  11      150.66      178.70     57.47 o 


 -10   4  11     3426.16     3284.66    104.94 o 


  -8   4  11      128.30      163.53     48.15 o 


  -6   4  11     1361.77      957.68    176.40 o 


  -4   4  11      480.99      380.96     67.45 o 


  -2   4  11     2270.46     2090.94     90.49 o 


   0   4  11     3394.13     3225.98    117.92 o 


   2   4  11      481.96      575.84     66.70 o 


   4   4  11     1532.00     1412.42     98.84 o 


   6   4  11      554.86      441.35    135.93 o 


   8   4  11      541.96      587.43    195.56 o 


  10   4  11      390.97      668.94    167.15 o 


 -23   5  11        0.57       72.83     56.02 o 


 -21   5  11       30.54      252.02     62.09 o 


 -19   5  11     1255.78     1252.23     89.82 o 


 -17   5  11        1.92       74.04     45.42 o 


 -15   5  11      123.02      165.51     57.58 o 


 -13   5  11     1356.88     1225.64     87.19 o 


 -11   5  11     1770.40     2022.56    127.48 o 


  -9   5  11     8855.06     8488.59    230.47 o 


  -7   5  11      908.38     1094.21    173.12 o 


  -5   5  11       40.87      120.36     77.75 o 


  -3   5  11        1.84      173.44    115.23 o 


  -1   5  11      402.56      554.60    118.31 o 


   1   5  11      661.63      700.21    103.75 o 


   3   5  11       96.14      224.79     72.66 o 


   5   5  11      327.40      391.75    214.28 o 


   7   5  11      594.85      534.64    122.44 o 


 -20   6  11        1.93      132.01     99.72 o 


 -18   6  11      189.52      333.94    151.73 o 


 -16   6  11      444.19      455.59    106.62 o 


 -14   6  11       77.45      353.55    184.99 o 


 -12   6  11      132.58      229.34    164.26 o 


 -10   6  11       18.59       68.05     57.61 o 


  -8   6  11      118.99      171.03     75.11 o 


  -6   6  11       26.90       82.34     86.17 o 


  -4   6  11       41.57       86.69     88.88 o 


  -2   6  11       30.87      146.97    121.35 o 


   0   6  11      115.97      237.01    174.34 o 


   2   6  11      609.91      767.38    157.55 o 


   4   6  11      110.15      177.69    105.53 o 


 -15   7  11       35.84      268.80    161.60 o 


 -13   7  11        0.17      154.60    108.45 o 


 -11   7  11      594.08      363.21     92.44 o 


  -9   7  11       28.51      102.20     68.56 o 


  -7   7  11        0.45       86.40     79.59 o 


  -5   7  11      288.17      247.96    116.27 o 


  -3   7  11      100.68       53.84     82.57 o 


  -1   7  11       69.49       38.72     78.22 o 


   1   7  11       36.47       76.21     98.87 o 


 -28   0  12     2001.17     1636.20    197.06 o 


 -26   0  12     1013.58     1052.64    192.32 o 


 -24   0  12     1309.23     1429.12    283.56 o 


 -22   0  12       22.68       93.59    101.96 o 


 -20   0  12      436.96      453.27    159.61 o 


 -18   0  12      216.57      292.39    163.79 o 


 -16   0  12     1366.57     1234.76    178.74 o 


 -14   0  12     5191.89     4271.44    219.55 o 


 -12   0  12    13046.96    11797.14    323.96 o 


 -10   0  12    11863.82    11869.58    355.60 o 


  -8   0  12     4995.04     5326.62    707.52 o 


  -6   0  12     7595.68     7636.46    665.33 o 


  -4   0  12     7958.62     7748.84    354.29 o 


  -2   0  12     2463.05     2501.37    146.14 o 


   0   0  12        5.30      162.50    108.86 o 


   2   0  12     1692.70     1675.22    137.23 o 


   4   0  12     6120.14     5602.95    176.70 o 


   6   0  12     2670.78     2569.35    293.43 o 


   8   0  12     1936.71     1505.37    145.93 o 


  10   0  12     1138.00      983.16    225.95 o 


  12   0  12      202.39      256.70     98.53 o 


 -29   1  12        0.91       75.27    104.61 o 


 -27   1  12      333.33      245.11     90.57 o 


 -25   1  12        3.75       97.03     87.07 o 


 -23   1  12      714.74      548.31     95.66 o 


 -21   1  12     3662.40     3564.14    130.18 o 


 -19   1  12     5664.65     5052.89    144.35 o 


 -17   1  12     4969.49     4689.54    121.72 o 


 -15   1  12     7448.12     7374.19    235.91 o 


 -13   1  12     6051.75     5547.66    163.11 o 


 -11   1  12     6629.30     6259.79    243.11 o 


  -9   1  12     3733.35     3442.87    124.78 o 


  -7   1  12       98.19      241.07     76.02 o 


  -5   1  12     7036.85     6579.92    374.13 o 


  -3   1  12     2323.36     2421.63    111.73 o 


  -1   1  12     2386.62     2571.59    105.24 o 


   1   1  12     2333.49     2334.53    114.13 o 


   3   1  12     1079.03     1009.44    101.99 o 


   5   1  12     2168.66     2123.48    102.94 o 


   7   1  12     2157.95     2080.93    227.71 o 


   9   1  12      346.85      420.77     72.59 o 


  11   1  12      224.13      285.49     83.65 o 


 -28   2  12      276.77      385.76    107.81 o 


 -26   2  12      237.17      125.27     86.93 o 


 -24   2  12      494.45      611.89    112.03 o 


 -22   2  12      416.59      571.81     81.61 o 


 -20   2  12      677.79      671.16     89.89 o 


 -18   2  12      845.84      958.16    122.13 o 


 -16   2  12      524.56      564.58     54.85 o 


 -14   2  12      443.80      392.69     58.00 o 


 -12   2  12       40.37       76.91     43.51 o 


 -10   2  12      149.85      226.92     73.10 o 


  -8   2  12     1950.89     2139.48    128.87 o 


  -6   2  12     3684.59     3478.48    106.19 o 


  -4   2  12     1278.16     1066.67     75.64 o 


  -2   2  12      841.20      722.59    109.41 o 


   0   2  12       51.69      393.23    138.56 o 


   2   2  12      581.89      672.16    159.38 o 


   4   2  12      205.19      545.41    122.80 o 


   6   2  12      702.57      761.81    104.50 o 


   8   2  12      281.84      370.73     77.20 o 


  10   2  12       94.88      136.27     58.91 o 


 -27   3  12       17.81       55.31     76.98 o 


 -25   3  12       66.91      103.93     74.75 o 


 -23   3  12      417.44      789.23     99.80 o 


 -21   3  12     1386.92     1460.76     99.32 o 


 -19   3  12      232.30      292.46     68.93 o 


 -17   3  12      131.17      205.44     53.87 o 


 -15   3  12       89.17      206.64     58.51 o 


 -13   3  12        6.81      123.31     47.71 o 


 -11   3  12      156.40      281.35     74.04 o 


  -9   3  12     4793.61     4736.13    253.36 o 


  -7   3  12      616.63      733.69    142.39 o 


  -5   3  12       32.79      108.99     71.33 o 


  -3   3  12        8.82       69.20     68.82 o 


  -1   3  12     1192.46     1307.38     96.89 o 


   1   3  12      295.64      305.13     90.25 o 


   3   3  12       56.19      104.03     60.51 o 


   5   3  12      484.87      369.69    142.75 o 


   7   3  12      697.01      845.90    111.86 o 


   9   3  12       68.91      291.61     94.37 o 


 -26   4  12      119.91      221.24     99.64 o 


 -24   4  12      295.70      223.68     65.16 o 


 -22   4  12       34.41      114.39     70.79 o 


 -20   4  12       92.00      282.76     72.38 o 


 -18   4  12      113.22      208.58     71.44 o 


 -16   4  12       28.21       94.85     51.31 o 


 -14   4  12      231.54      241.93     58.98 o 


 -12   4  12      721.02      645.24     65.79 o 


 -10   4  12     2423.62     2294.56     94.22 o 


  -8   4  12      857.78      832.31     77.59 o 


  -6   4  12     3507.05     3470.08    118.04 o 


  -4   4  12      521.83      476.36     72.17 o 


  -2   4  12       36.70       61.71     46.19 o 


   0   4  12      516.59      720.65     76.78 o 


   2   4  12     1242.92     1413.43     97.32 o 


   4   4  12       28.37      119.56     66.64 o 


   6   4  12        6.07       25.28    119.93 o 


   8   4  12       43.63       54.79    140.57 o 


 -23   5  12      488.37      484.78     83.45 o 


 -21   5  12     2385.58     2436.59    122.52 o 


 -19   5  12      650.04      612.29     77.35 o 


 -17   5  12      165.11      206.71     60.78 o 


 -15   5  12      364.49      387.09     82.90 o 


 -13   5  12      763.02      779.43     77.41 o 


 -11   5  12      788.32      967.22    144.56 o 


  -9   5  12     3572.00     3561.94    112.89 o 


  -7   5  12      120.96       94.15     50.69 o 


  -5   5  12       50.28      111.49     86.75 o 


  -3   5  12     1090.00      906.28     94.18 o 


  -1   5  12     1549.00     1361.07     91.22 o 


   1   5  12     2163.71     2144.10    200.54 o 


   3   5  12      179.76      315.97     94.44 o 


   5   5  12      196.49      318.06    159.53 o 


   7   5  12      322.33      375.66    200.07 o 


 -20   6  12        1.64      141.41    109.71 o 


 -18   6  12       70.72      105.48     97.93 o 


 -16   6  12       81.90      186.57     99.94 o 


 -14   6  12      408.61      341.80    160.80 o 


 -12   6  12     1016.16     1228.67    167.01 o 


 -10   6  12     1046.62     1341.62    195.80 o 


  -8   6  12     3583.58     3597.09    200.91 o 


  -6   6  12     1262.24     1575.04    294.52 o 


  -4   6  12      866.26     1048.31    323.06 o 


  -2   6  12      394.00      552.68    148.15 o 


   0   6  12      105.24      243.70    125.86 o 


   2   6  12       16.57      164.31    128.44 o 


 -13   7  12      866.68      828.13    169.27 o 


 -11   7  12      715.02      484.85     96.59 o 


  -9   7  12      751.13      514.07    122.35 o 


  -7   7  12      124.70      102.67     99.26 o 


  -5   7  12       12.81       43.74     79.49 o 


  -3   7  12       11.55      140.27    110.10 o 


 -29   1  13      221.14      189.47    107.38 o 


 -27   1  13      851.95      961.87    180.82 o 


 -25   1  13      421.43      541.62    160.11 o 


 -23   1  13      152.00      188.11    134.53 o 


 -21   1  13       69.39      205.11    105.34 o 


 -19   1  13      258.63      395.62    105.04 o 


 -17   1  13       63.29      274.00     98.01 o 


 -15   1  13      741.93     1083.78    145.74 o 


 -13   1  13     2280.34     2412.58    181.48 o 


 -11   1  13     1517.38     1742.05    110.68 o 


  -9   1  13      925.05     1106.07    106.51 o 


  -7   1  13     1250.55     1196.71    136.43 o 


  -5   1  13      526.46      781.78    142.36 o 


  -3   1  13      198.12      500.62     99.63 o 


  -1   1  13      363.25      552.61     86.18 o 


   1   1  13      313.97      455.14     90.17 o 


   3   1  13      323.02      292.54    162.52 o 


   5   1  13      216.35      416.64    245.05 o 


   7   1  13      240.42      468.02    204.88 o 


   9   1  13      302.57      470.46    115.46 o 


 -28   2  13      198.03       85.50    108.73 o 


 -26   2  13      592.56      635.90    156.53 o 


 -24   2  13      769.67      838.05    147.30 o 


 -22   2  13     3410.58     3628.80    206.52 o 


 -20   2  13     2559.36     3126.71    148.94 o 


 -18   2  13     7134.80     7570.69    203.95 o 


 -16   2  13     4132.03     4067.27    137.75 o 


 -14   2  13     2508.52     2483.14     89.79 o 


 -12   2  13     1752.42     1543.58    103.84 o 


 -10   2  13      175.88      161.69     60.41 o 


  -8   2  13       21.90       82.62     47.81 o 


  -6   2  13      126.11      319.89     74.63 o 


  -4   2  13     1505.63     1823.87    114.51 o 


  -2   2  13     1810.63     2267.45    111.15 o 


   0   2  13     3141.90     4244.78    220.16 o 


   2   2  13     6072.45     6633.30    248.83 o 


   4   2  13     2148.39     2984.09    167.48 o 


   6   2  13     1538.57     1845.53    163.16 o 


   8   2  13      412.76      409.96    125.28 o 


  10   2  13       95.23      166.22     77.16 o 


 -27   3  13     1091.60      510.02    309.86 o 


 -25   3  13      803.76      893.86    119.03 o 


 -23   3  13     3387.36     3596.57    152.45 o 


 -21   3  13     1026.93      765.30     83.36 o 


 -19   3  13      162.99      143.38     62.78 o 


 -17   3  13      235.33      320.85     59.39 o 


 -15   3  13      724.66      894.77    155.61 o 


 -13   3  13      599.92      956.40    244.97 o 


 -11   3  13      169.32      642.17    171.80 o 


  -9   3  13      271.59      484.85    126.60 o 


  -7   3  13     2116.26     2255.41    343.57 o 


  -5   3  13     1902.30     1801.49    146.12 o 


  -3   3  13     1893.42     2021.86    134.69 o 


  -1   3  13     1467.31     1386.84     99.06 o 


   1   3  13       51.87      103.35     63.74 o 


   3   3  13       46.62      322.99    154.57 o 


   5   3  13       17.28      371.10    128.91 o 


   7   3  13      214.55      286.87    102.86 o 


   9   3  13      188.72      316.85    113.41 o 


 -24   4  13      399.61      568.90     95.93 o 


 -22   4  13      408.64      761.88    101.25 o 


 -20   4  13     6816.06     6487.38    201.07 o 


 -18   4  13     2673.57     2929.43    133.94 o 


 -16   4  13     1041.59     1273.32     92.32 o 


 -14   4  13     1493.43     1712.89    101.84 o 


 -12   4  13      747.38      811.68     93.77 o 


 -10   4  13     2263.18     2633.91    110.49 o 


  -8   4  13     3009.43     3033.32    120.37 o 


  -6   4  13        3.43      147.87     59.63 o 


  -4   4  13     1868.54     1966.45    110.60 o 


  -2   4  13     1426.50     1386.68     92.23 o 


   0   4  13     2084.91     2300.07    117.97 o 


   2   4  13     2873.16     3674.79    151.25 o 


   4   4  13     2631.30     2616.01    139.81 o 


   6   4  13     1879.14     1639.86    342.04 o 


 -23   5  13       54.66      127.11     77.65 o 


 -21   5  13     2189.74     2095.66    120.80 o 


 -19   5  13      186.15      200.24     64.26 o 


 -17   5  13      381.37      435.77     78.11 o 


 -15   5  13       26.61      182.82     71.98 o 


 -13   5  13      195.98      350.77     80.55 o 


 -11   5  13      155.60      186.26     55.78 o 


  -9   5  13       33.57       67.35     50.33 o 


  -7   5  13      423.74      372.68     59.29 o 


  -5   5  13      452.28      404.45     71.11 o 


  -3   5  13      337.46      401.13     52.95 o 


  -1   5  13       44.11       96.48     58.70 o 


   1   5  13      215.08      418.23     80.38 o 


   3   5  13       13.55      548.67    123.79 o 


 -18   6  13      267.16      321.38    134.03 o 


 -16   6  13      106.01       52.54     81.31 o 


 -14   6  13      549.60      630.30    198.53 o 


 -12   6  13      726.68      912.52    164.01 o 


 -10   6  13       39.96      133.67     99.48 o 


  -8   6  13       75.45      139.90    104.19 o 


  -6   6  13      133.48      305.67    123.07 o 


  -4   6  13      336.25      416.18    267.10 o 


  -2   6  13      184.52      318.47    115.55 o 


   0   6  13        0.41      179.57    136.11 o 


 -28   0  14     1427.87     1389.26    275.51 o 


 -26   0  14     3140.97     3061.97    275.40 o 


 -24   0  14      629.96      552.61    201.69 o 


 -22   0  14     1222.91     1523.65    239.46 o 


 -20   0  14     2011.82     1753.25    228.12 o 


 -18   0  14     2540.59     2159.78    221.37 o 


 -16   0  14      418.80      727.69    218.29 o 


 -14   0  14       60.96       58.85     88.01 o 


 -12   0  14     2794.38     2642.69    228.82 o 


 -10   0  14     6370.69     5495.71    291.18 o 


  -8   0  14     1973.63     1924.94    469.23 o 


  -6   0  14     4181.69     4325.65    681.61 o 


  -4   0  14     7146.61     7222.74    373.40 o 


  -2   0  14     1522.97     1627.59    226.28 o 


   0   0  14      846.92      887.42    433.20 o 


   2   0  14      277.61      574.18    183.73 o 


   4   0  14      449.50      488.98    210.40 o 


   6   0  14       15.04      278.83    199.10 o 


   8   0  14      502.38      565.91    180.69 o 


 -27   1  14        0.72      226.96    123.00 o 


 -25   1  14      187.10      152.71     92.18 o 


 -23   1  14      516.04      618.57    222.96 o 


 -21   1  14      203.14      150.71     85.10 o 


 -19   1  14      700.73      935.17    110.27 o 


 -17   1  14     4223.14     4173.84    177.58 o 


 -15   1  14     4753.20     5053.41    232.20 o 


 -13   1  14     2463.20     2821.16    354.45 o 


 -11   1  14       89.82      696.23    257.84 o 


  -9   1  14     5797.60     5920.98    196.66 o 


  -7   1  14     2217.93     2198.47    182.62 o 


  -5   1  14      233.88      534.31    143.91 o 


  -3   1  14      990.43     1458.41    209.46 o 


  -1   1  14     2068.24     1862.64    136.31 o 


   1   1  14     2919.14     2652.20    168.86 o 


   3   1  14     3920.26     3389.76    459.83 o 


   5   1  14      952.62     1469.63    561.32 o 


   7   1  14      179.09      363.83    287.07 o 


 -26   2  14      669.43      638.80    143.92 o 


 -24   2  14      451.38      424.07    106.21 o 


 -22   2  14     1127.19      897.89    303.43 o 


 -20   2  14     1642.05     1340.10    145.42 o 


 -18   2  14        7.10      220.23    143.17 o 


 -16   2  14       44.55      224.87    144.47 o 


 -14   2  14      133.45      631.16    196.28 o 


 -12   2  14       41.05       74.99     53.94 o 


 -10   2  14      254.79      233.77     64.93 o 


  -8   2  14      391.45      373.25     72.22 o 


  -6   2  14     6881.75     6740.88    253.06 o 


  -4   2  14     4320.59     4156.27    138.47 o 


  -2   2  14     1372.89     1362.00     94.67 o 


   0   2  14      237.52      688.28    217.83 o 


   2   2  14      103.56      639.03    126.39 o 


   4   2  14      167.63      351.79     86.36 o 


   6   2  14       20.30      247.51     94.51 o 


   8   2  14        4.02      287.88    100.84 o 


 -25   3  14       20.95      157.99     91.43 o 


 -23   3  14      220.02      265.27     79.51 o 


 -21   3  14       21.32      139.14     69.68 o 


 -19   3  14      247.93      263.26     93.71 o 


 -17   3  14       12.85      147.23     63.02 o 


 -15   3  14        1.09       66.14     55.67 o 


 -13   3  14       38.29      222.06     79.39 o 


 -11   3  14      436.35      523.85     82.26 o 


  -9   3  14      296.54      466.32    102.36 o 


  -7   3  14       26.80      103.78    122.55 o 


  -5   3  14      145.60      215.61    149.91 o 


  -3   3  14        0.09      110.33     53.11 o 


  -1   3  14        0.17       50.54     48.50 o 


   1   3  14       87.52      345.17    128.86 o 


   3   3  14      176.78      340.80    110.33 o 


   5   3  14      384.14      346.10     91.44 o 


   7   3  14      299.71      269.00    110.83 o 


 -24   4  14      223.91      207.06     86.59 o 


 -22   4  14      624.08      633.82    121.47 o 


 -20   4  14       71.32      247.70     69.21 o 


 -18   4  14       75.94      152.72     54.11 o 


 -16   4  14       28.62      139.95     72.00 o 


 -14   4  14      454.43      433.22     75.00 o 


 -12   4  14      432.38      298.72     56.87 o 


 -10   4  14     1512.43     1360.63    105.87 o 


  -8   4  14      207.18      205.31     63.21 o 


  -6   4  14      120.33      138.04     74.26 o 


  -4   4  14       20.78       69.10     43.14 o 


  -2   4  14       50.26       93.77     63.94 o 


   0   4  14      268.02      268.74     71.08 o 


   2   4  14        0.37      112.83     71.12 o 


   4   4  14        6.24      175.48    122.09 o 


 -21   5  14      637.78      673.70     85.73 o 


 -19   5  14      750.48      747.47    110.09 o 


 -17   5  14      377.40      539.84     86.44 o 


 -15   5  14      237.13      346.59     94.73 o 


 -13   5  14      143.55      314.06     81.49 o 


 -11   5  14      269.79      252.58     72.96 o 


  -9   5  14      834.06      736.82     85.68 o 


  -7   5  14       10.46       41.20     43.07 o 


  -5   5  14      200.61      210.55     66.69 o 


  -3   5  14     1384.39      973.37    139.68 o 


  -1   5  14     1005.54     1051.69    203.36 o 


   1   5  14     1269.49     1215.59    176.63 o 


 -16   6  14       53.78      192.97     91.61 o 


 -14   6  14       23.04      277.40    243.34 o 


 -12   6  14      447.97      541.18    121.20 o 


 -10   6  14      319.97      443.41    133.08 o 


  -8   6  14     1286.56     1062.69    205.46 o 


  -6   6  14     1758.16     1995.44    317.19 o 


  -4   6  14     1150.69     1316.90    173.57 o 


 -27   1  15      668.25      644.71    145.41 o 


 -25   1  15      584.20      437.44    116.53 o 


 -23   1  15       70.11       86.69     75.31 o 


 -21   1  15       47.31      129.62     99.67 o 


 -19   1  15        0.91      179.99     70.96 o 


 -17   1  15       87.99      185.35     72.73 o 


 -15   1  15      168.68      209.24     59.89 o 


 -13   1  15     1078.73     1061.57     93.21 o 


 -11   1  15     1534.32     1539.28    120.03 o 


  -9   1  15     6660.36     6225.60    232.28 o 


  -7   1  15      247.05      348.40     74.40 o 


  -5   1  15      168.65      229.37     70.58 o 


  -3   1  15      121.27      154.55     83.85 o 


  -1   1  15      211.72      248.58     98.55 o 


   1   1  15     1237.50     1032.44    118.97 o 


   3   1  15      181.78      197.44     84.49 o 


   5   1  15       36.40      170.83    110.39 o 


 -26   2  15       18.31       99.16     80.79 o 


 -24   2  15       78.82       68.88     63.48 o 


 -22   2  15      931.30      778.80    169.79 o 


 -20   2  15      114.20      349.88    118.63 o 


 -18   2  15      221.61      401.73    204.80 o 


 -16   2  15      987.65     1025.19    103.14 o 


 -14   2  15      858.62      752.45     91.61 o 


 -12   2  15      643.67      648.35     97.07 o 


 -10   2  15       88.20      145.68     57.09 o 


  -8   2  15     1270.14     1235.74    144.65 o 


  -6   2  15       22.45       46.56     53.61 o 


  -4   2  15      179.21      306.43     76.10 o 


  -2   2  15        1.31      129.58    234.90 o 


   0   2  15      146.21      444.83    196.16 o 


   2   2  15     1083.59     1423.64    157.79 o 


   4   2  15     1260.74     1400.73    193.80 o 


   6   2  15      649.94      441.41    309.93 o 


 -25   3  15     1910.99     1964.06    177.66 o 


 -23   3  15     1602.45     1331.07    117.78 o 


 -21   3  15      630.15      536.37    130.56 o 


 -19   3  15      650.84      611.32    108.42 o 


 -17   3  15      120.24      267.94     74.78 o 


 -15   3  15      758.37      762.08    120.18 o 


 -13   3  15      935.34     1104.81    191.04 o 


 -11   3  15     4502.02     4317.88    268.54 o 


  -9   3  15     3384.05     3392.25    256.10 o 


  -7   3  15     3793.91     3594.49    126.43 o 


  -5   3  15     3268.41     3117.78    170.49 o 


  -3   3  15     3928.97     3673.95    126.65 o 


  -1   3  15     2204.92     2031.66    193.25 o 


   1   3  15     1398.41     1182.62    125.43 o 


   3   3  15      717.78      815.79    127.99 o 


 -22   4  15       62.95      106.35     70.65 o 


 -20   4  15      346.72      375.35     99.68 o 


 -18   4  15      473.73      424.81     91.28 o 


 -16   4  15      800.36      835.97    109.61 o 


 -14   4  15     1008.60      997.16     87.94 o 


 -12   4  15      591.18      506.73     67.26 o 


 -10   4  15      708.96      827.72     96.79 o 


  -8   4  15      752.31      705.34     83.39 o 


  -6   4  15      135.35      110.44     56.04 o 


  -4   4  15        2.49       41.41     41.24 o 


  -2   4  15      394.47      355.27     78.29 o 


   0   4  15     1426.11     1347.68    160.14 o 


   2   4  15     1170.49     1101.99    126.32 o 


 -19   5  15      817.37      760.53    190.69 o 


 -17   5  15      221.65      306.98     95.91 o 


 -15   5  15        5.88       71.64     54.72 o 


 -13   5  15       51.26       88.12     56.58 o 


 -11   5  15     1411.56     1482.55    100.90 o 


  -9   5  15     2215.38     2080.58    114.22 o 


  -7   5  15     1989.63     1813.62    100.01 o 


  -5   5  15     2031.66     1673.34    107.24 o 


  -3   5  15     1512.91     1381.86    115.98 o 


  -1   5  15      503.67      414.18     96.50 o 


 -12   6  15      705.10      791.59    159.32 o 


 -10   6  15        1.41       64.88     91.62 o 


  -8   6  15       59.00      101.19    102.67 o 


 -26   0  16      483.75      288.93    132.07 o 


 -24   0  16      258.88      435.56    221.77 o 


 -22   0  16      103.40      230.13    171.34 o 


 -20   0  16      933.29      770.99    213.49 o 


 -18   0  16      485.12      506.50    138.89 o 


 -16   0  16      727.57      559.86    155.29 o 


 -14   0  16        0.23       16.67     89.81 o 


 -12   0  16      164.20      462.83    222.15 o 


 -10   0  16     9092.58     8487.24    431.71 o 


  -8   0  16    14692.73    14180.65    772.02 o 


  -6   0  16      627.90      500.32    440.64 o 


  -4   0  16      349.86      437.04    150.04 o 


  -2   0  16      789.23      395.79    342.29 o 


   0   0  16      791.57      989.29    196.64 o 


   2   0  16     2698.97     2488.13    353.77 o 


   4   0  16      207.56      303.83    205.33 o 


 -25   1  16       80.74      117.94     97.55 o 


 -23   1  16       69.47       82.80     80.89 o 


 -21   1  16      683.74      629.01    114.73 o 


 -19   1  16      890.89     1094.55    123.72 o 


 -17   1  16     2062.54     2301.24    222.17 o 


 -15   1  16     2704.49     2478.77    142.11 o 


 -13   1  16     2732.94     2758.97    131.74 o 


 -11   1  16     3961.35     4065.40    146.69 o 


  -9   1  16     2033.15     2248.45    406.69 o 


  -7   1  16      208.84      367.05     96.87 o 


  -5   1  16      108.45      327.32    144.96 o 


  -3   1  16        3.74      221.15    103.97 o 


  -1   1  16       88.61      190.85     86.43 o 


   1   1  16      139.39      133.06     64.43 o 


   3   1  16      515.46     1138.66    329.77 o 


 -26   2  16        5.13       35.35     77.34 o 


 -24   2  16      501.99      293.93     90.46 o 


 -22   2  16      186.19      193.02     86.11 o 


 -20   2  16      179.40      291.00    118.12 o 


 -18   2  16       27.41       86.43     69.86 o 


 -16   2  16       15.68       93.49     71.58 o 


 -14   2  16        0.06      113.40     63.75 o 


 -12   2  16       34.00       77.66     58.44 o 


 -10   2  16      952.43      869.31     87.62 o 


  -8   2  16     3125.49     2928.27    134.95 o 


  -6   2  16     2712.21     2599.95    256.43 o 


  -4   2  16     1049.07      932.94    174.59 o 


  -2   2  16     1126.94     1188.49    396.46 o 


   0   2  16      570.39      747.77    164.43 o 


   2   2  16       85.24      235.80     79.18 o 


 -23   3  16       63.16      123.15     70.22 o 


 -21   3  16        0.77      101.36     62.15 o 


 -19   3  16      694.64      656.96     98.80 o 


 -17   3  16      485.52      494.14    136.31 o 


 -15   3  16       26.93      220.92     74.97 o 


 -13   3  16       25.78      126.03     67.72 o 


 -11   3  16       66.82      271.67     87.30 o 


  -9   3  16      250.66      337.82     82.73 o 


  -7   3  16     1294.15     1394.84    139.69 o 


  -5   3  16       99.02      117.18     61.16 o 


  -3   3  16        0.52      187.54    154.72 o 


  -1   3  16       74.44      151.43     77.90 o 


   1   3  16      235.62      325.92    131.52 o 


 -22   4  16      178.99      346.06    118.47 o 


 -20   4  16       21.93      136.30     73.51 o 


 -18   4  16        8.65       82.96     68.14 o 


 -16   4  16        3.98      150.70     64.06 o 


 -14   4  16      148.34      267.77     82.31 o 


 -12   4  16      150.25      206.81     67.45 o 


 -10   4  16        3.52       99.80     62.74 o 


  -8   4  16       42.56      163.06     82.59 o 


  -6   4  16       20.88       69.43     53.55 o 


  -4   4  16      142.45      213.43     67.85 o 


  -2   4  16       86.64       94.05     74.32 o 


 -17   5  16      575.62      720.40    134.93 o 


 -15   5  16     2062.85     2279.16    149.85 o 


 -13   5  16     2062.83     1764.22     97.83 o 


 -11   5  16     1783.92     1700.50    127.85 o 


  -9   5  16     1784.28     1741.85    126.11 o 


  -7   5  16      877.95      785.80    109.43 o 


  -5   5  16        2.88       78.54     64.24 o 


 -25   1  17      175.50      271.17    123.78 o 


 -23   1  17      138.08      218.85    136.44 o 


 -21   1  17       54.94      275.33    106.99 o 


 -19   1  17      139.96      112.53     74.87 o 


 -17   1  17      149.15      176.71     75.87 o 


 -15   1  17      238.89      307.80     85.38 o 


 -13   1  17        9.42      203.13     68.49 o 


 -11   1  17      437.50      184.92     99.18 o 


  -9   1  17     1084.83     1456.47    142.86 o 


  -7   1  17       46.60      190.99    137.00 o 


  -5   1  17       20.11      199.90     92.37 o 


  -3   1  17       12.52      106.83     64.08 o 


  -1   1  17      166.35      237.90     94.96 o 


   1   1  17      623.74      341.20    103.87 o 


 -24   2  17      213.37      151.26     91.79 o 


 -22   2  17      911.79      950.25    295.76 o 


 -20   2  17      935.66      858.93    137.20 o 


 -18   2  17      274.20      214.87     74.21 o 


 -16   2  17      573.49      697.86    121.36 o 


 -14   2  17      969.61     1372.10    115.93 o 


 -12   2  17     1201.59     1328.96    123.21 o 


 -10   2  17     3212.61     3239.06    140.52 o 


  -8   2  17      871.18      804.62    120.48 o 


  -6   2  17       48.05       85.09     68.91 o 


  -4   2  17      338.31      455.04    105.32 o 


  -2   2  17       60.86      395.18    121.88 o 


   0   2  17       51.11      236.33     90.47 o 


 -23   3  17     1654.67     1765.88    150.54 o 


 -21   3  17     1947.42     2762.88    170.54 o 


 -19   3  17      467.44      905.90    235.12 o 


 -17   3  17       35.75      655.98    167.28 o 


 -15   3  17       86.09      178.20     72.47 o 


 -13   3  17       16.48      193.15     79.54 o 


 -11   3  17       18.85      209.98     65.51 o 


  -9   3  17       30.04      176.15    114.37 o 


  -7   3  17     2184.16     2452.51    129.16 o 


  -5   3  17     1577.81     1541.89    135.09 o 


  -3   3  17     1971.32     2361.88    158.27 o 


  -1   3  17     2196.66     2135.09    170.63 o 


 -18   4  17     1579.59     1499.20    126.21 o 


 -16   4  17     2357.60     2876.07    133.32 o 


 -14   4  17     2424.50     2952.37    223.72 o 


 -12   4  17     1803.37     2046.28    127.16 o 


 -10   4  17     2675.94     3019.07    140.81 o 


  -8   4  17     3151.24     3364.48    141.25 o 


  -6   4  17     1274.93     1479.54    120.60 o 


  -4   4  17        1.54      106.08     70.15 o 


 -24   0  18      211.05      219.90    150.98 o 


 -22   0  18     1078.73     1102.35    204.11 o 


 -20   0  18      826.70      881.20    149.91 o 


 -18   0  18     1123.78     1424.95    210.70 o 


 -16   0  18     1671.78     1579.10    232.47 o 


 -14   0  18     1028.54     1099.74    169.51 o 


 -12   0  18       92.99       95.68     85.37 o 


 -10   0  18        8.21       83.98    100.03 o 


  -8   0  18      710.74      601.02    282.83 o 


  -6   0  18     1018.03      976.24    193.29 o 


  -4   0  18      977.79     1085.46    163.04 o 


  -2   0  18      467.14      562.93    150.79 o 


 -23   1  18       82.13      261.73    101.89 o 


 -21   1  18      161.86      179.05     92.60 o 


 -19   1  18      417.63      510.64    122.23 o 


 -17   1  18      270.54      289.37     89.98 o 


 -15   1  18      950.90      734.48    119.66 o 


 -13   1  18     1219.81      984.55    191.76 o 


 -11   1  18      930.65      802.46    113.38 o 


  -9   1  18     3630.76     3591.88    164.77 o 


  -7   1  18     1525.99     1227.88    137.24 o 


  -5   1  18      413.94      527.18     98.91 o 


  -3   1  18      284.47      219.43     82.19 o 


 -22   2  18      408.95      438.08    133.63 o 


 -20   2  18     1686.63     1571.40    133.26 o 


 -18   2  18      538.11      445.29     88.28 o 


 -16   2  18      223.59      246.66     80.15 o 


 -14   2  18       15.76       50.31     51.69 o 


 -12   2  18      296.10      292.09     75.52 o 


 -10   2  18        5.65      112.66     68.15 o 


  -8   2  18       94.94      250.07     93.82 o 


  -6   2  18      753.37      549.97     99.76 o 


  -4   2  18     1302.92     1527.10    229.98 o 


 -19   3  18      291.79      229.03     88.32 o 


 -17   3  18      390.43      391.39     72.99 o 


 -15   3  18      606.45      758.31    139.10 o 


 -13   3  18       22.17      121.61     64.52 o 


 -11   3  18        1.09      119.06     70.50 o 


  -9   3  18       41.43      131.48     67.16 o 


  -7   3  18      622.01      486.22    107.40 o 


  -5   3  18      109.43      174.84    101.08 o 


 -14   4  18      112.99      227.00     81.48 o 


 -12   4  18       34.82      102.26     63.09 o 


 -21   1  19      102.22      158.52     73.01 o 


 -19   1  19        1.15      117.20     84.36 o 


 -17   1  19      148.49       95.93     78.38 o 


 -15   1  19      216.63      141.05     68.01 o 


 -13   1  19      300.21      384.26    115.13 o 


 -11   1  19      487.81      537.28    146.28 o 


  -9   1  19       13.33      182.86     86.47 o 


  -7   1  19       26.43      108.44     59.90 o 


 -18   2  19      415.80      405.07     95.52 o 


 -16   2  19      188.82      187.60     72.42 o 


 -14   2  19      444.87      429.98    111.82 o 


 -12   2  19      632.09      679.17    119.38 o 


 -10   2  19      431.41      263.90     84.04 o 


  -8   2  19     1254.00      975.19    137.49 o 


 -16   0  20     2444.68     2340.77    193.78 o 


 -14   0  20     1719.84     1777.94    199.66 o 


 -12   0  20      460.30      717.61    274.19 o 


                                                 
